# Supplementary material for: Membrane lipid and expression responses of Saccharolobus islandicus REY15A to acid and cold stress
Source: Front Microbiol. 2023 Aug 15;14:1219779. doi: 10.3389/fmicb.2023.1219779 (PMC10465181; doi:10.3389/fmicb.2023.1219779)
Supplement: Supplementary file 2 [file Data_Sheet_1.xlsx]

## Sheet: ST1_ExpSampling
Supplementary Table 1: Summary of harvest OD, pH, and sampling volumes for each analysis by experimental condition and growth phase
	Optimal	Acid stress	Cold stress
Incubation temperature	76°C	76°C	66°C
Starting media pH	3.4	2.4	3.4
Mid-log harvest
Average OD600	0.248 ± 0.015	0.109 ± 0.005	0.147 ± 0.013
Average pH	3.76 ± 0.04	2.45 ± 0.01	3.53 ± 0.01
Volume for RNA-seq (mL)	100	100	100
Volume for proteomics (mL)	120	120	120
Volume for GDGT analysis (mL)	44	44	44
Early stationary harvest
Average OD600	1.364 ± 0.079	0.596 ± 0.036	1.591 ± 0.015
Average pH	3.53 ± 0.12	2.81 ± 0.34	3.24 ± 0.03
Volume for RNA-seq (mL)	75	75	75
Volume for proteomics (mL)	50	50	50
Volume for GDGT analysis (mL)	12	12	16

## Sheet: ST2_GDGTresults
Supplementary Table 2: Ring index values and relative abundances of individual GDGTs in all samples. Sample column indicates growth condition, growth phase (ML = Mid-log; ES = early stationary), and replicate number.
Sample	% GDGT-0	% GDGT-1	% GDGT-2	% GDGT-3	% GDGT-3'	% GDGT-4	% GDGT-4'	% GDGT-5	% GDGT-5'	% GDGT-6	% GDGT-7	Ring Index
Acid_ML_rep1	32.1835	27.0952	19.8876	10.6168	1.02168	4.66332	2.62519	1.63359	0.0696926	0.202573	0.000938718	1.40678
Acid_ML_rep2	24.7927	21.4784	17.4216	9.62364	18.6209	4.19283	2.18102	1.46206	0.0528971	0.173243	0.000726405	1.7517
Acid_ML_rep3	25.343	26.6781	22.8178	13.7177	0.783668	6.65387	2.19512	1.62199	0.0422698	0.145634	0.000882081	1.60415
Opt_ML_rep1	0.688402	1.52233	6.84356	28.0867	0.906469	55.7462	1.00896	5.04037	0.0188931	0.137363	0.000800957	3.55336
Opt_ML_rep2	0.697162	1.2317	4.71938	20.694	1.48857	61.3448	1.17734	8.28909	0.0288479	0.327658	0.00146652	3.70873
Opt_ML_rep3	0.691135	1.23581	5.08319	21.7488	1.05469	60.2106	1.20469	8.41289	0.0321848	0.324377	0.00164775	3.69657
Acid_ES_rep1	14.9913	15.167	16.0284	15.3772	2.76608	7.96807	13.1272	9.06303	1.04168	4.44791	0.0220335	2.634
Acid_ES_rep2	29.0275	24.5694	19.3555	10.5655	2.29425	2.66331	7.86707	2.13429	0.515634	1.00315	0.00448926	1.63281
Acid_ES_rep3	23.1146	20.9197	19.9497	13.3348	2.7274	3.45329	9.68341	4.15961	0.680976	1.96685	0.00973152	1.97625
Opt_ES_rep1	0.562017	1.30989	4.60279	20.1573	0.93534	42.9134	4.77643	22.386	0.206897	2.13892	0.0110685	3.90428
Opt_ES_rep2	0.379642	0.831625	3.09501	14.7361	1.06927	53.9481	3.16671	20.5055	0.174796	2.08307	0.0101967	3.98868
Opt_ES_rep3	0.265059	0.761233	3.40775	17.022	1.04182	58.3474	2.30109	15.7236	0.0837529	1.04208	0.00418041	3.89681
Cold_ML_rep1	5.70983	9.146	20.8103	29.4539	0.88579	33.2073	0.241584	0.531362	0.00229661	0.0116123	0	2.78319
Cold_ML_rep2	3.11095	7.19244	20.5401	31.9207	0.890719	35.5381	0.190779	0.601705	0.003159	0.0112638	0	2.92715
Cold_ML_rep3	4.03976	10.0183	22.5151	30.9477	0.776452	30.6803	0.282029	0.719381	0.00251881	0.0184914	0	2.77791
Cold_ES_rep1	0.230627	0.752004	4.11554	22.0243	1.55579	66.8125	0.707098	3.7448	0.00711542	0.0501558	0	3.68863
Cold_ES_rep2	0.171576	0.650218	4.24009	19.4852	1.21186	68.8899	0.725439	4.54564	0.00994002	0.0700924	0	3.72882
Cold_ES_rep3	0.45324	1.35545	5.49061	24.2583	1.13889	64.2551	0.512845	2.50231	0.00506682	0.0282004	0	3.60306

## Sheet: ST3_RNASeqSummaryStats
Supplementary Table 3: RNA-sequencing summary stats provided by JGI
Principal Investigator: William Leavitt
Proposal ID: 504930
Sequencing Project ID: 1260706, 1260707, 1260708, 1260709, 1260710
Final Deliverable Project ID: 1260696, 1260698, 1260700, 1260702, 1260704
Proposal Name: Identification of genes involved in Archaeal lipid cyclization
Sequencing Project Name: Sulfolobus islandicus strain REY15A transcriptomics
SAMPLE SUMMARY
1=libraryName	7=groupName	2=SampleId	3=rawReads	4=filteredReads	%raw reads filtered out	#raw reads filtered out	# fragments	1=libraryName	2=totalFragments	3=mappedFragments	4=assignedFragments	5=unassignedAmbiguous	6=unassignedNoFeatures	7=unassignedSecondaryHits	8=ratioStrandedness	%fragments mapped to gene features
GYAXT	WT_Opt_T1	231337	10141790	7806918	0.23	2334872	3903459	GYAXT	3903459	3888813	3672293	146825	69695	0	0.9658	0.94
GYAXU	WT_pH_T1	231338	5198032	4452540	0.14	745492	2226270	GYAXU	2226270	2219193	2079794	88020	51379	0	0.9594	0.93
GYAXW	WT_Opt_T1	231339	5314888	4444142	0.16	870746	2222071	GYAXW	2222071	2215909	2091564	81534	42811	0	0.964	0.94
GYAXX	WT_pH_T1	231340	5368108	4581026	0.15	787082	2290513	GYAXX	2290513	2282656	2141285	87118	54253	0	0.9593	0.93
GYAXY	WT_Opt_T1	231341	5935696	4351866	0.27	1583830	2175933	GYAXY	2175933	2168553	2042809	84423	41321	0	0.9635	0.94
GYAXZ	WT_pH_T1	231342	5871626	4071296	0.31	1800330	2035648	GYAXZ	2035648	2029163	1903479	74680	51004	0	0.9591	0.94
GYAYA	WT_Opt_T2	231343	5662216	2117778	0.63	3544438	1058889	GYAYA	1058889	1050718	957114	31945	61659	0	0.9509	0.9
GYAYB	WT_pH_T2	231344	4986558	4055384	0.19	931174	2027692	GYAYB	2027692	2018883	1871913	79091	67879	0	0.9506	0.92
GYAYC	WT_Opt_T2	231345	5410534	2518258	0.53	2892276	1259129	GYAYC	1259129	1249562	1142190	47336	60036	0	0.9471	0.91
GYAYG	WT_pH_T2	231346	5621670	4925146	0.12	696524	2462573	GYAYG	2462573	2451642	2268993	112729	69920	0	0.952	0.92
GYAYH	WT_Opt_T2	231347	6052738	3028226	0.5	3024512	1514113	GYAYH	1514113	1505394	1397511	52158	55725	0	0.9531	0.92
GYAYN	WT_pH_T2	231348	5904202	4864936	0.18	1039266	2432468	GYAYN	2432468	2420758	2241475	109664	69619	0	0.9554	0.92
GYAYO	WT_Temp_T1	231349	6841880	5474772	0.2	1367108	2737386	GYAYO	2737386	2729024	2581822	103603	43599	0	0.9675	0.94
GYAYP	WT_Temp_T1	231350	5742080	4605720	0.2	1136360	2302860	GYAYP	2302860	2296803	2173597	82495	40711	0	0.9654	0.94
GYAYS	WT_Temp_T1	231351	5601430	5209402	0.07	392028	2604701	GYAYS	2604701	2596760	2463365	96658	36737	0	0.9679	0.95
GYAYT	WT_Temp_T2	231352	5405520	4220706	0.22	1184814	2110353	GYAYT	2110353	2093707	1367564	118566	607577	0	0.7284	0.65
GYNTH	WT_Temp_T2	231353	9695594	3560462	0.63	6135132	1780231	GYNTH	1780231	1762410	1591404	64524	106482	0	0.9592	0.89
GYNTN	WT_Temp_T2	231354	3657812	1942926	0.47	1714886	971463	GYNTN	971463	968738	910004	38605	20129	0	0.9652	0.94
		min	3657812	1942926	0.07	392028	971463	0	971463	968738	910004	31945	20129	0	0.7284	0.65
		max	10141790	7806918	0.63	6135132	3903459	0	3903459	3888813	3672293	146825	607577	0	0.9679	0.95
		average	6.02291e+06	4235084	0.29	1.78783e+06	2.11754e+06	#DIV/0!	2.11754e+06	2.10826e+06	1.93879e+06	83331.9	86140.9	0	0.946322	0.91

## Sheet: ST4_DESeq2_DGE_results
Supplementary Table 4: DESeq2 differential gene expression analysis results for S. islandicus for acid ('pH') or cold ('Temp') stress relative to optimal ('Opt') conditions at both mid-log ('T1') and early stationary ('T2') growth phases. Negative log2FC values indicate increased transcription under stress conditions relative to optimal conditions. Positive log2FC values correspond with decreased…
Gene_ID	locus_tag	product	cond_WT_Opt_T1vWT_pH_T1_log2FC	cond_WT_Opt_T1vWT_pH_T1_Padj	cond_WT_Opt_T1vWT_pH_T1_log2FC_SE	cond_WT_Opt_T1vWT_pH_T1_Sig	cond_WT_Opt_T2vWT_pH_T2_log2FC	cond_WT_Opt_T2vWT_pH_T2_log2FC_SE	cond_WT_Opt_T2vWT_pH_T2_Padj	cond_WT_Opt_T2vWT_pH_T2_Sig	cond_WT_Opt_T1vWT_Temp_T1_log2FC	cond_WT_Opt_T1vWT_Temp_T1_log2FC_SE	cond_WT_Opt_T1vWT_Temp_T1_Padj	cond_WT_Opt_T1vWT_Temp_T1_Sig	cond_WT_Opt_T2vWT_Temp_T2_log2FC	cond_WT_Opt_T2vWT_Temp_T2_log2FC_SE	cond_WT_Opt_T2vWT_Temp_T2_Padj	cond_WT_Opt_T2vWT_Temp_T2_Sig
650471826	SiRe_0001	conserved hypothetical protein	-0.96	0.5	0.596057	FALSE	0.66	0.581453	0.34	FALSE	0.76	0.641131	NA		0.98	0.597662	0.18	FALSE
650471827	SiRe_0002	hypothetical protein	-0.32	0.76	0.327553	FALSE	2.4	0.342962	3.9e-11	TRUE	-0.41	0.327482	1	FALSE	0.17	0.33696	0.71	FALSE
650471828	SiRe_0003	conserved hypothetical protein	-0.2	0.91	0.429701	FALSE	2.3	0.491999	1.7e-05	TRUE	-0.23	0.429698	1	FALSE	-0.79	0.463685	0.17	FALSE
650471829	SiRe_0004	conserved TM helix repeat-containing protein	0.64	0.28	0.311274	FALSE	4.3	0.313598	2.3e-40	TRUE	0.14	0.311004	1	FALSE	2.4	0.312071	1.5e-12	TRUE
650471830	SiRe_0005	transcriptional coactivator/pterin dehydratase	0.086	0.95	0.324996	FALSE	0.3	0.329127	0.47	FALSE	0.32	0.326281	1	FALSE	-0.036	0.330987	0.94	FALSE
650471831	SiRe_0006	conserved hypothetical protein	-0.12	0.92	0.274311	FALSE	0.26	0.290791	0.48	FALSE	0.26	0.278802	1	FALSE	0.45	0.30133	0.24	FALSE
650471832	SiRe_0007	conserved hypothetical protein	0.2	0.86	0.308857	FALSE	1.3	0.310417	9.5e-05	TRUE	-0.14	0.308621	1	FALSE	0.95	0.31107	0.01	TRUE
650471833	SiRe_0008	Tetratricopeptide TPR_2 repeat protein	-0.0021	1	0.334861	FALSE	0.48	0.342212	0.24	FALSE	0.066	0.335644	1	FALSE	0.23	0.346695	0.63	FALSE
650471834	SiRe_0009	AIG2 family protein	-0.41	0.12	0.159865	FALSE	-0.94	0.192168	5e-06	TRUE	-0.13	0.161028	1	FALSE	-0.5	0.198634	0.034	TRUE
650471835	SiRe_0010	hypothetical protein	-0.26	0.84	0.342924	FALSE	-0.93	0.396906	0.04	TRUE	-0.1	0.344552	1	FALSE	-1.2	0.401661	0.014	TRUE
650471837	SiRe_0011	conserved hypothetical protein	-0.8	0.55	0.552013	FALSE	-0.45	0.598943	0.56	FALSE	0.12	0.571424	NA		-1	0.602706	0.17	FALSE
650471838	SiRe_0012	Peptidase A5, thermopsin	-1	0.0078	0.28053	TRUE	-0.13	0.279449	0.73	FALSE	0.11	0.282897	1	FALSE	0.32	0.280739	0.38	FALSE
650471839	SiRe_0013	band 7 protein	-0.3	0.82	0.365918	FALSE	2.7	0.364616	1.3e-12	TRUE	-0.076	0.366131	1	FALSE	1.4	0.36445	0.00076	TRUE
650471840	SiRe_0014	conserved hypothetical protein	-0.2	0.86	0.30508	FALSE	-1.1	0.383579	0.01	TRUE	-0.37	0.304924	1	FALSE	-0.85	0.392354	0.069	FALSE
650471841	SiRe_0015	hypothetical protein	-0.33	0.86	0.49024	FALSE	-0.92	0.569599	0.15	FALSE	-0.63	0.489841	1	FALSE	-1.2	0.574653	0.086	FALSE
650471842	SiRe_0016	conserved hypothetical protein	-0.17	0.91	0.374871	FALSE	-0.3	0.387571	0.54	FALSE	-0.41	0.374823	1	FALSE	-0.015	0.390339	0.98	FALSE
650471843	SiRe_0017	conserved hypothetical protein	0.14	0.95	0.493769	FALSE	-0.082	0.522234	0.89	FALSE	-0.18	0.493659	1	FALSE	-1	0.522253	0.11	FALSE
650471844	SiRe_0018	conserved proviral protein	0.67	0.45	0.396021	FALSE	0.091	0.490184	0.93	FALSE	0.29	0.394765	1	FALSE	-0.91	0.489053	0.13	FALSE
650471845	SiRe_0019	conserved proviral protein	0.96	0.086	0.353025	FALSE	0.5	0.427838	0.36	FALSE	0.31	0.351699	1	FALSE	-0.81	0.423409	0.11	FALSE
650471846	SiRe_0020	conserved hypothetical protein	-1.9	0.031	0.593931	TRUE	-0.46	0.660695	0.57	FALSE	0.4	0.60657	1	FALSE	-0.52	0.669683	0.55	FALSE
650471847	SiRe_0021	conserved hypothetical protein	0.33	0.73	0.305829	FALSE	-0.058	0.309028	0.89	FALSE	0.2	0.305755	1	FALSE	-0.91	0.309078	0.013	TRUE
650471848	SiRe_0022	short-chain dehydrogenase/reductase SDR	0.24	0.76	0.247512	FALSE	-0.35	0.262821	0.26	FALSE	0.22	0.24754	1	FALSE	0.15	0.26965	0.69	FALSE
650471849	SiRe_0023	transcriptional activator, TenA family	0.17	0.83	0.214279	FALSE	-0.76	0.245875	0.0056	TRUE	0.45	0.216539	0.59	FALSE	-0.49	0.252723	0.11	FALSE
650471850	SiRe_0024	conserved hypothetical protein	0.39	0.36	0.204778	FALSE	-1.1	0.233206	1.9e-05	TRUE	0.034	0.200253	1	FALSE	0.01	0.249769	0.98	FALSE
650471851	SiRe_0025	conserved hypothetical protein	0.098	0.95	0.378568	FALSE	0.1	0.403075	0.85	FALSE	-0.44	0.375161	1	FALSE	-0.38	0.406121	0.49	FALSE
650471852	SiRe_0026	glycosyl transferase family 2	0.44	0.83	0.567816	FALSE	-0.76	0.695175	0.33	FALSE	-0.12	0.565161	1	FALSE	-2.6	0.687624	0.0017	TRUE
650471854	SiRe_0027	conserved hypothetical protein	0.52	0.58	0.376526	FALSE	0.66	0.398106	0.16	FALSE	-0.16	0.372914	1	FALSE	0.25	0.402202	0.65	FALSE
650471855	SiRe_0028	Radical SAM domain protein	0.047	0.97	0.323951	FALSE	-1	0.368904	0.012	TRUE	0.023	0.323942	1	FALSE	-0.7	0.375784	0.13	FALSE
650471856	SiRe_0029	conserved hypothetical protein	0.015	0.99	0.296852	FALSE	0.12	0.31082	0.77	FALSE	0.05	0.297124	1	FALSE	-0.13	0.31401	0.77	FALSE
650471857	SiRe_0030	Nicotinate-nucleotide-dimethylbenzimidazole phosphoribosyltransferase	0.69	0.00053	0.155785	TRUE	0.34	0.20657	0.16	FALSE	0.41	0.154453	0.31	FALSE	0.073	0.212929	0.81	FALSE
650471858	SiRe_0031	conserved hypothetical protein	0.57	0.83	0.737816	FALSE	1.3	0.788813	0.16	FALSE	0.17	0.731436	NA		-0.79	0.770332	0.45	FALSE
650471859	SiRe_0032	aminotransferase class V	0.17	0.86	0.263577	FALSE	0.73	0.270451	0.015	TRUE	-0.17	0.263052	1	FALSE	0.21	0.271477	0.57	FALSE
650471860	SiRe_0033	AMP-dependent synthetase and ligase	0.3	0.7	0.265241	FALSE	-1.1	0.280125	0.00057	TRUE	0.047	0.264911	1	FALSE	-0.048	0.285288	0.91	FALSE
650471861	SiRe_0034	nucleotide binding protein PINc	0.31	0.79	0.345032	FALSE	0.14	0.369239	0.77	FALSE	0.074	0.342979	1	FALSE	0.85	0.388526	0.073	FALSE
650471862	SiRe_0035	NAD(+) kinase	0.085	0.93	0.228252	FALSE	0.0094	0.267029	0.99	FALSE	-0.049	0.22759	1	FALSE	-0.17	0.273162	0.66	FALSE
650471863	SiRe_0036	major facilitator superfamily MFS_1	-0.1	0.95	0.398387	FALSE	-1.3	0.559317	0.032	TRUE	-0.33	0.397073	1	FALSE	-1.8	0.563725	0.0061	TRUE
650471864	SiRe_0037	conserved hypothetical protein	-0.27	0.88	0.511109	FALSE	0.65	0.531343	0.31	FALSE	-0.097	0.515781	NA		-0.38	0.529385	0.61	FALSE
650471865	SiRe_0038	FAD-dependent pyridine nucleotide-disulfide oxidoreductase	0.4	0.79	0.45081	FALSE	1.5	0.452813	0.003	TRUE	-0.27	0.450495	1	FALSE	-0.34	0.452178	0.57	FALSE
650471866	SiRe_0039	putative methyltransferase	0.69	0.43	0.40188	FALSE	1.2	0.418869	0.011	TRUE	-0.21	0.394161	1	FALSE	-0.29	0.414212	0.61	FALSE
650471867	SiRe_0040	RNA-binding protein, KH domain	0.4	0.45	0.237506	FALSE	-0.5	0.269519	0.11	FALSE	-0.16	0.236162	1	FALSE	-0.094	0.27716	0.8	FALSE
650471868	SiRe_0041	archaeal RNase P subunit p21	0.46	0.74	0.450936	FALSE	0.86	0.532678	0.17	FALSE	0.11	0.446258	NA		-0.089	0.531524	0.91	FALSE
650471869	SiRe_0042	suppressor Mra1 family protein	0.2	0.92	0.455016	FALSE	-0.26	0.542095	0.69	FALSE	0.051	0.454138	1	FALSE	-1	0.543851	0.13	FALSE
650471870	SiRe_0043	conserved hypothetical protein	0.55	0.5	0.345377	FALSE	0.91	0.349916	0.021	TRUE	0.12	0.345035	1	FALSE	0.7	0.351248	0.1	FALSE
650471871	SiRe_0044	conserved hypothetical protein	-0.8	0.41	0.448807	FALSE	1.7	0.442756	0.00035	TRUE	0.11	0.457189	1	FALSE	2.8	0.464987	1.9e-07	TRUE
650471872	SiRe_0045	cation diffusion facilitator family transporter	-1.6	0.0051	0.423314	TRUE	2.7	0.397907	1.5e-10	TRUE	-1.1	0.427476	0.38	FALSE	2.3	0.400701	2.8e-07	TRUE
650471873	SiRe_0046	periplasmic solute-binding protein	0.16	0.88	0.298126	FALSE	-0.066	0.302362	0.87	FALSE	0.14	0.298118	1	FALSE	-0.18	0.303507	0.66	FALSE
650471874	SiRe_0047	inosine/xanthosine triphosphatase	-0.59	0.66	0.494316	FALSE	-0.94	0.548281	0.14	FALSE	0.15	0.49924	1	FALSE	-1.1	0.553796	0.12	FALSE
650471875	SiRe_0048	conserved hypothetical protein	0.4	0.36	0.211444	FALSE	0.27	0.214503	0.3	FALSE	0.25	0.211077	1	FALSE	1.3	0.220639	2.1e-07	TRUE
650471876	SiRe_0049	thioredoxin	0.45	0.65	0.368855	FALSE	0.51	0.370111	0.25	FALSE	0.08	0.36788	1	FALSE	0.59	0.372321	0.21	FALSE
650471877	SiRe_0050	FAD dependent oxidoreductase	0.43	0.65	0.349504	FALSE	-0.032	0.35892	0.95	FALSE	-0.092	0.347909	1	FALSE	-0.12	0.361575	0.81	FALSE
650471878	SiRe_0051	tRNA deacylase	0.28	0.86	0.415914	FALSE	-0.72	0.437882	0.16	FALSE	-0.12	0.414542	1	FALSE	-0.82	0.440901	0.13	FALSE
650471879	SiRe_0052	phosphoglycerate mutase	-0.67	0.27	0.323084	FALSE	0.61	0.328956	0.11	FALSE	-0.15	0.330159	1	FALSE	0.47	0.336822	0.27	FALSE
650471880	SiRe_0053	metallophosphoesterase	-0.81	0.2	0.35627	FALSE	-1	0.367289	0.016	TRUE	-0.5	0.357377	0.98	FALSE	-1.1	0.369164	0.016	TRUE
650471881	SiRe_0054	conserved hypothetical protein	-0.04	0.97	0.268454	FALSE	0.52	0.331044	0.19	FALSE	-0.65	0.26675	0.41	FALSE	-0.11	0.334396	0.81	FALSE
650471882	SiRe_0055	BPS2 like protein	0.33	0.72	0.303052	FALSE	-0.33	0.303624	0.37	FALSE	-0.62	0.302954	0.6	FALSE	0.12	0.303857	0.79	FALSE
650471883	SiRe_0056	Inosine/uridine-preferring nucleoside hydrolase	-0.36	0.78	0.399351	FALSE	-0.44	0.446258	0.42	FALSE	-0.3	0.399672	1	FALSE	-0.69	0.451058	0.22	FALSE
650471884	SiRe_0057	ferric uptake regulator, Fur family	-0.082	0.97	0.588096	FALSE	-0.7	0.6362	0.35	FALSE	-0.39	0.58759	1	FALSE	-2.5	0.633178	0.00073	TRUE
650471885	SiRe_0058	conserved hypothetical protein	0.1	0.95	0.409859	FALSE	2.2	0.392346	1.8e-07	TRUE	0.62	0.415088	0.91	FALSE	0.57	0.391343	0.25	FALSE
650471886	SiRe_0059	methyltransferase type 11	0.14	0.95	0.493293	FALSE	1.9	0.480292	0.00026	TRUE	0.16	0.493655	1	FALSE	-0.081	0.477978	0.91	FALSE
650471887	SiRe_0060	Co/Zn/Cd efflux system component, CzcD	-1	0.19	0.43529	FALSE	-1.8	0.457495	0.00049	TRUE	-0.1	0.439647	1	FALSE	0.64	0.477273	0.29	FALSE
650471888	SiRe_0061	NurA 5'-3' nuclease	-0.37	0.79	0.422393	FALSE	-0.99	0.453812	0.055	FALSE	-0.11	0.422979	1	FALSE	-0.68	0.458992	0.24	FALSE
650471889	SiRe_0062	recombination repair enzyme Rad50 like protein	-0.29	0.78	0.314451	FALSE	-1.3	0.326308	0.00023	TRUE	-0.24	0.31449	1	FALSE	-0.19	0.329915	0.67	FALSE
650471890	SiRe_0063	recombination repair enzyme Mre11 like protein	-0.59	0.41	0.333548	FALSE	-1	0.354061	0.01	TRUE	-0.36	0.333887	1	FALSE	-0.26	0.359539	0.6	FALSE
650471891	SiRe_0064	recombination repair enzyme HerA like protein	-0.3	0.73	0.28548	FALSE	0.22	0.290541	0.56	FALSE	-0.21	0.285549	1	FALSE	0.57	0.292654	0.12	FALSE
650471892	SiRe_0065	conserved hypothetical protein	0.3	0.86	0.469741	FALSE	1.1	0.469843	0.034	TRUE	0.38	0.469743	1	FALSE	0.32	0.469848	0.62	FALSE
650471894	SiRe_0066	carbohydrate kinase, YjeF related protein	0.061	0.93	0.165925	FALSE	-0.25	0.199405	0.29	FALSE	0.2	0.166701	1	FALSE	-0.26	0.205093	0.31	FALSE
650471895	SiRe_0067	peroxiredoxin family, PRX	0.2	0.85	0.28679	FALSE	0.49	0.305633	0.17	FALSE	0.11	0.28668	1	FALSE	0.34	0.309399	0.4	FALSE
650471896	SiRe_0068	phosphoenolpyruvate carboxylase, type 2 (EC 4.1.1.31)	-0.28	0.86	0.422629	FALSE	-3	0.434623	1.3e-10	TRUE	-0.34	0.422604	1	FALSE	-1	0.437107	0.049	TRUE
650471897	SiRe_0069	P-loop ATPase/GTPase-like protein	-0.17	0.93	0.450252	FALSE	-1.7	0.489073	0.0017	TRUE	0.14	0.45236	1	FALSE	-0.32	0.502999	0.64	FALSE
650471898	SiRe_0070	conserved hypothetical protein	0.064	0.98	0.734753	FALSE	0.91	0.772666	0.33	FALSE	-0.059	0.733239	NA		-0.22	0.769441	0.86	FALSE
650471899	SiRe_0071	sulfide-quinone oxidoreductase (EC 1.8.5.4)	-1.3	0.4	0.736733	FALSE	0.55	0.738231	0.55	FALSE	-0.11	0.747886	1	FALSE	-0.35	0.738361	0.74	FALSE
650471900	SiRe_0072	2-hydroxy-6-oxo-6-phenylhexa-2,4-dienoate hydrolase	0.26	0.88	0.455752	FALSE	0.68	0.461979	0.21	FALSE	-0.37	0.453468	1	FALSE	-1.1	0.459902	0.06	FALSE
650471901	SiRe_0073	conserved hypothetical protein	0.57	0.61	0.426738	FALSE	0.4	0.437119	0.46	FALSE	0.24	0.424468	1	FALSE	-0.99	0.435211	0.064	FALSE
650471902	SiRe_0074	LAO/AO transport system ATPase	0.12	0.88	0.229947	FALSE	-0.16	0.255222	0.61	FALSE	0.26	0.230417	1	FALSE	-0.26	0.259283	0.45	FALSE
650471903	SiRe_0075	cobalamin B12-binding domain protein	-0.29	0.86	0.426928	FALSE	1.2	0.443096	0.014	TRUE	0.2	0.433846	1	FALSE	1	0.453871	0.064	FALSE
650471904	SiRe_0076	conserved hypothetical protein	-1.1	0.12	0.441922	FALSE	-0.81	0.483662	0.15	FALSE	-0.45	0.450428	1	FALSE	-0.9	0.490836	0.14	FALSE
650471905	SiRe_0077	regulatory protein, ArsR	0.072	0.94	0.225201	FALSE	0.76	0.232478	0.0033	TRUE	-0.22	0.223531	1	FALSE	0.72	0.238182	0.011	TRUE
650471906	SiRe_0078	conserved hypothetical protein	-0.4	0.82	0.49974	FALSE	-1.4	0.529088	0.019	TRUE	-0.86	0.498796	0.81	FALSE	-0.9	0.534059	0.17	FALSE
650471909	SiRe_0079	conserved hypothetical protein	-0.3	0.82	0.382424	FALSE	-0.67	0.422855	0.17	FALSE	-0.39	0.381989	1	FALSE	-1.4	0.423878	0.005	TRUE
650471910	SiRe_0080	conserved hypothetical protein	0.21	0.78	0.231614	FALSE	0.28	0.248691	0.35	FALSE	0.058	0.230323	1	FALSE	0.92	0.265106	0.0029	TRUE
650471911	SiRe_0081	conserved hypothetical protein	-0.62	0.54	0.421481	FALSE	0.84	0.424936	0.088	FALSE	0.27	0.43326	1	FALSE	-0.21	0.424036	0.72	FALSE
650471912	SiRe_0082	iron (metal) dependent repressor, DtxR family	-0.22	0.88	0.402563	FALSE	0.73	0.395653	0.11	FALSE	0.13	0.406927	1	FALSE	0.3	0.398536	0.57	FALSE
650471913	SiRe_0083	dihydrodipicolinate synthetase	-0.3	0.73	0.293919	FALSE	-1.6	0.391206	0.00013	TRUE	0.32	0.298377	1	FALSE	-1.4	0.399544	0.0027	TRUE
650471915	SiRe_0084	phage SPO1 DNA polymerase-related protein	0.015	0.99	0.244053	FALSE	-0.23	0.262369	0.48	FALSE	0.27	0.245481	1	FALSE	0.42	0.271945	0.22	FALSE
650471916	SiRe_0085	short-chain dehydrogenase/reductase SDR	0.15	0.88	0.270923	FALSE	-0.37	0.285209	0.27	FALSE	0.064	0.270795	1	FALSE	-0.2	0.288488	0.62	FALSE
650471917	SiRe_0086	ATPase-like protein	0.64	NA	0.638039		0.049	0.645423	NA		0.095	0.637962	NA		-1.7	0.644762	NA
650471918	SiRe_0087	conserved hypothetical protein	0.19	0.92	0.468491	FALSE	1	0.494507	0.067	FALSE	0.87	0.489408	NA		-0.16	0.489267	0.83	FALSE
650471919	SiRe_0089	conserved hypothetical protein	0.54	0.58	0.382091	FALSE	-2	0.403796	2.5e-06	TRUE	-0.6	0.381833	0.88	FALSE	-0.86	0.407705	0.08	FALSE
650471920	SiRe_0088	Nudix hydrolase	-0.26	0.85	0.369222	FALSE	0.22	0.416162	0.68	FALSE	-0.089	0.37073	1	FALSE	0.028	0.424857	0.97	FALSE
650471921	SiRe_0090	cysteinyl-tRNA synthetase (EC 6.1.1.16)	0.02	0.98	0.193782	FALSE	-0.33	0.202743	0.17	FALSE	0.014	0.19381	1	FALSE	0.3	0.206947	0.25	FALSE
650471922	SiRe_0091	bifunctional phosphoglucose/phosphomannose isomerase (EC 5.3.1.8; EC 5.3.1.9)	-0.015	0.99	0.297413	FALSE	0.17	0.300196	0.66	FALSE	-0.078	0.297337	1	FALSE	0.5	0.302428	0.18	FALSE
650471923	SiRe_0092	conserved hypothetical protein	-0.0098	0.99	0.248856	FALSE	0.62	0.252924	0.03	TRUE	-0.37	0.247726	0.9	FALSE	0.78	0.257038	0.011	TRUE
650471924	SiRe_0093	CoA-disulfide reductase	-0.0018	1	0.187654	FALSE	-0.52	0.205466	0.025	TRUE	-0.18	0.187243	1	FALSE	-0.34	0.209274	0.19	FALSE
650471925	SiRe_0094	conserved hypothetical protein	0.39	0.39	0.210142	FALSE	0.15	0.214598	0.57	FALSE	0.33	0.210055	0.88	FALSE	-0.02	0.216038	0.95	FALSE
650471926	SiRe_0095	conserved hypothetical protein	0.29	0.62	0.216875	FALSE	0.27	0.222273	0.31	FALSE	0.24	0.216789	1	FALSE	0.087	0.224066	0.78	FALSE
650471927	SiRe_0096	conserved hypothetical protein	0.29	0.86	0.444215	FALSE	-0.085	0.483138	0.89	FALSE	-0.2	0.442341	1	FALSE	-0.098	0.490664	0.89	FALSE
650471928	SiRe_0097	thioesterase superfamily protein	0.014	0.99	0.31747	FALSE	-0.67	0.349253	0.098	FALSE	-0.23	0.317008	1	FALSE	-0.8	0.352598	0.06	FALSE
650471929	SiRe_0098	major facilitator transporter	-0.18	0.94	0.569912	FALSE	-0.33	0.675529	0.64	FALSE	-0.45	0.569492	1	FALSE	-2.5	0.665738	0.0013	TRUE
650471930	SiRe_0099	short-chain dehydrogenase/reductase SDR	-0.36	0.82	0.44453	FALSE	-0.78	0.48205	0.16	FALSE	-0.14	0.445456	1	FALSE	-1.1	0.48511	0.067	FALSE
650471931	SiRe_0100	exodeoxyribonuclease III Xth	0.029	0.98	0.30759	FALSE	-0.96	0.369728	0.021	TRUE	-0.42	0.305867	1	FALSE	-0.75	0.378239	0.1	FALSE
650471932	SiRe_0101	serine/threonine protein kinase	-0.12	0.95	0.47678	FALSE	-0.22	0.50819	0.73	FALSE	-0.099	0.476958	1	FALSE	-0.81	0.510001	0.2	FALSE
650471933	SiRe_0102	amino acid/polyamine/organocation transporter, APC superfamily (TC 2.A.3)	0.73	0.58	0.52682	FALSE	-1.6	0.563579	0.0089	TRUE	-0.025	0.526541	1	FALSE	-1.3	0.567002	0.046	TRUE
650471934	SiRe_0103	HEPN domain protein	-0.75	0.094	0.279095	FALSE	-0.46	0.287667	0.18	FALSE	-0.71	0.279877	0.35	FALSE	-0.047	0.29984	0.92	FALSE
650471935	SiRe_0104	thioesterase superfamily protein	0.18	0.92	0.409933	FALSE	-0.8	0.455447	0.13	FALSE	-0.038	0.407394	1	FALSE	-0.62	0.465551	0.3	FALSE
650471936	SiRe_0105	precorrin-6Y C5,15-methyltransferase (decarboxylating) (EC 2.1.1.132)	-0.64	0.2	0.28103	FALSE	-2.1	0.32357	7.3e-10	TRUE	0.16	0.283738	1	FALSE	-0.75	0.332943	0.064	FALSE
650471937	SiRe_0106	cobalamin (vitamin B12) biosynthesis CbiG protein	-0.65	0.27	0.311713	FALSE	-2.5	0.346671	5e-12	TRUE	-0.18	0.312677	1	FALSE	-1.2	0.352364	0.0037	TRUE
650471938	SiRe_0107	precorrin-4 C11-methyltransferase	-0.7	0.34	0.360859	FALSE	-2.4	0.389246	3.4e-09	TRUE	-0.27	0.36158	1	FALSE	-2	0.391342	7.5e-06	TRUE
650471939	SiRe_0108	precorrin-2 C20-methyltransferase	-0.72	0.25	0.335948	FALSE	-2.9	0.372846	1e-13	TRUE	-0.41	0.336348	1	FALSE	-1.6	0.377083	0.00015	TRUE
650471940	SiRe_0109	precorrin-6Y C5,15-methyltransferase(decarboxylating), CbiT subunit	-0.29	0.79	0.329711	FALSE	-3.4	0.46315	1.4e-11	TRUE	0.33	0.333062	1	FALSE	-2.8	0.46861	3.3e-07	TRUE
650471941	SiRe_0110	cobalamin biosynthesis protein CbiD	-0.55	0.45	0.323996	FALSE	-2.4	0.348607	6e-11	TRUE	-0.12	0.324567	1	FALSE	-1.7	0.35102	2.1e-05	TRUE
650471942	SiRe_0111	precorrin-3B C17-methyltransferase	-0.72	0.34	0.371446	FALSE	-0.71	0.380652	0.11	FALSE	-0.039	0.37299	1	FALSE	-1.4	0.380998	0.0017	TRUE
650471943	SiRe_0112	precorrin-8X methylmutase (EC 5.4.1.2)	-1.1	0.072	0.382768	FALSE	-2.6	0.417664	2.7e-09	TRUE	-0.35	0.383888	1	FALSE	-2.5	0.419197	1.3e-07	TRUE
650471945	SiRe_0113	IS110 family transposase	0.53	0.77	0.56012	FALSE	0.74	0.564566	0.27	FALSE	-0.11	0.558598	1	FALSE	-1.1	0.563046	0.11	FALSE
650471946	SiRe_0114	Insertion element protein	1.3	NA	0.92009		2	0.908053	NA		0.035	0.899422	NA		-2.7	0.889711	NA
650471947	SiRe_0115	hypothetical protein	-1.8	0.026	0.552169	TRUE	1.2	0.472233	0.021	TRUE	0.077	0.639883	NA		0.29	0.471459	0.63	FALSE
650471948	SiRe_0116	Radical SAM domain protein	-1.2	0.003	0.29958	TRUE	0.14	0.295051	0.72	FALSE	-0.0016	0.30974	1	FALSE	-0.69	0.295356	0.056	FALSE
650471949	SiRe_0117	beta-lactamase domain protein	0.1	0.95	0.411043	FALSE	-0.95	0.484801	0.087	FALSE	-0.34	0.408683	1	FALSE	-1.6	0.486987	0.0068	TRUE
650471950	SiRe_0118	archaeal flagella assembly protein J	-1.7	0.35	0.96088	FALSE	4.3	0.928861	2.5e-05	TRUE	-0.9	0.970534	1	FALSE	0.74	0.915756	0.57	FALSE
650471951	SiRe_0119	ATPase involved in archaeal flagella biosynthesis	-0.87	0.68	0.752254	FALSE	5.3	0.731294	1.4e-11	TRUE	-0.65	0.75435	1	FALSE	1.3	0.722729	0.15	FALSE
650471952	SiRe_0120	flagellar accessory protein FlaH	-0.9	0.66	0.781286	FALSE	6.5	0.723552	1.3e-16	TRUE	-1	0.778216	0.98	FALSE	1.6	0.673226	0.048	TRUE
650471953	SiRe_0121	flagellar protein F	-0.58	0.83	0.799796	FALSE	7	0.762524	2.5e-17	TRUE	-1.5	0.781798	0.67	FALSE	1.4	0.703333	0.12	FALSE
650471954	SiRe_0122	putative flagellar protein FlaG	-0.25	0.94	0.84984	FALSE	6.6	0.749746	3.3e-16	TRUE	-1.4	0.821098	0.81	FALSE	2	0.726602	0.024	TRUE
650471955	SiRe_0123	conserved hypothetical protein	-0.22	0.95	0.774522	FALSE	7.8	0.728022	5.5e-24	TRUE	-0.61	0.767042	1	FALSE	2.6	0.702711	0.0017	TRUE
650471956	SiRe_0124	flagellin	0.23	0.94	0.731166	FALSE	11	0.729146	3.9e-46	TRUE	-1.3	0.728401	0.76	FALSE	2.9	0.723467	0.00091	TRUE
650471957	SiRe_0125	conserved hypothetical protein	0.83	0.72	1.06017	FALSE	5.6	0.922616	6e-08	TRUE	0.43	1.04115	1	FALSE	2.5	0.887344	0.023	TRUE
650471958	SiRe_0126	conserved hypothetical protein	-1.6	0.35	0.906635	FALSE	4.8	0.815975	5.8e-08	TRUE	-1.1	0.919585	1	FALSE	2.3	0.801942	0.018	TRUE
650471959	SiRe_0127	conserved hypothetical protein	-1.1	0.6	0.828633	FALSE	1.1	0.807073	0.26	FALSE	1.5	0.945524	NA		0.93	0.822761	0.38	FALSE
650471960	SiRe_0128	conserved hypothetical protein	-0.57	0.63	0.449616	FALSE	1.9	0.486124	0.0004	TRUE	-0.5	0.449952	1	FALSE	0.35	0.478662	0.59	FALSE
650471961	SiRe_0129	conserved hypothetical protein	-0.69	0.63	0.52927	FALSE	2	0.632724	0.0045	TRUE	0.025	0.541202	NA		-0.37	0.591214	0.66	FALSE
650471962	SiRe_0130	conserved hypothetical protein	-0.73	NA	1.20065		1.2	1.21569	0.4	FALSE	0.22	1.20507	NA		-0.6	1.2119	0.77	FALSE
650471963	SiRe_0131	putative transcriptional regulator, CopG family	-0.83	0.59	0.609911	FALSE	3.3	0.579928	1.3e-07	TRUE	0.85	0.668858	1	FALSE	-0.34	0.549275	0.67	FALSE
650471964	SiRe_0132	conserved hypothetical protein	-1.4	0.008	0.3867	TRUE	0.021	0.390177	0.97	FALSE	-0.81	0.389419	0.59	FALSE	-0.74	0.390686	0.13	FALSE
650471965	SiRe_0133	ATPase, chromosome partitioning-like protein	-0.82	0.33	0.415349	FALSE	1.3	0.395984	0.0036	TRUE	-0.64	0.416776	0.9	FALSE	0.35	0.39599	0.51	FALSE
650471966	SiRe_0134	Alcohol dehydrogenase GroES domain protein	-0.19	0.93	0.498092	FALSE	1.1	0.500208	0.056	FALSE	0.23	0.50002	1	FALSE	1.5	0.50682	0.012	TRUE
650471967	SiRe_0135	hypothetical protein	-0.35	0.89	0.691743	FALSE	-1.3	0.790561	0.18	FALSE	-0.28	0.694214	NA		-1.5	0.800771	0.15	FALSE
650471968	SiRe_0136	Ras-like GTPase superfamily	0.068	0.97	0.591562	FALSE	0.74	0.610327	0.31	FALSE	0.029	0.591413	1	FALSE	-1.6	0.603476	0.033	TRUE
650471970	SiRe_0137	transport protein, putative	-1.6	NA	0.715765		-0.42	0.74354	NA		0.61	0.719751	NA		-1.7	0.742607	NA
650471971	SiRe_0138	eRF1 domain 2 protein	0.57	0.25	0.267582	FALSE	-0.29	0.272799	0.38	FALSE	0.2	0.267397	1	FALSE	-0.048	0.274115	0.91	FALSE
650471972	SiRe_0139	phosphoribosyltransferase	0.28	0.88	0.494726	FALSE	-1.3	0.560734	0.033	TRUE	-0.25	0.494479	1	FALSE	-2.1	0.561161	0.001	TRUE
650471973	SiRe_0140	methylthioadenosine phosphorylase	0.038	0.97	0.285854	FALSE	0.13	0.3315	0.78	FALSE	-0.15	0.284813	1	FALSE	-0.35	0.335552	0.43	FALSE
650471974	SiRe_0141	conserved hypothetical protein	-0.0034	0.99	0.176007	FALSE	-0.81	0.280332	0.0088	TRUE	-0.046	0.17583	1	FALSE	-0.54	0.293762	0.13	FALSE
650471975	SiRe_0142	polyprenyl synthetase	0.31	0.75	0.309246	FALSE	0.26	0.319654	0.52	FALSE	0.051	0.308628	1	FALSE	0.2	0.322679	0.66	FALSE
650471976	SiRe_0143	alpha-L-glutamate ligase, RimK family	-0.32	0.77	0.339455	FALSE	1.5	0.340405	5.2e-05	TRUE	-0.4	0.339394	1	FALSE	0.33	0.340176	0.46	FALSE
650471977	SiRe_0144	transcriptional regulator, AsnC family	0.51	0.41	0.286049	FALSE	-0.43	0.316547	0.25	FALSE	0.084	0.284592	1	FALSE	-0.37	0.322009	0.38	FALSE
650471978	SiRe_0145	FAD dependent oxidoreductase	0.39	0.54	0.255963	FALSE	-1.4	0.285151	8.3e-06	TRUE	0.068	0.255528	1	FALSE	-0.62	0.290801	0.078	FALSE
650471979	SiRe_0146	conserved hypothetical protein	0.094	0.96	0.433864	FALSE	-1.7	0.481097	0.0013	TRUE	0.25	0.434171	1	FALSE	-1.1	0.487142	0.054	FALSE
650471980	SiRe_0147	peptidase T2 asparaginase 2	-0.028	0.97	0.215631	FALSE	-0.72	0.232647	0.0055	TRUE	0.065	0.215984	1	FALSE	-0.9	0.234676	0.001	TRUE
650471981	SiRe_0148	conserved hypothetical protein	0.27	0.59	0.197031	FALSE	-0.54	0.21973	0.03	TRUE	0.25	0.197012	1	FALSE	-0.028	0.22751	0.93	FALSE
650471982	SiRe_0149	conserved hypothetical protein	-0.08	0.93	0.233578	FALSE	3.6	0.433862	9e-15	TRUE	-0.26	0.233171	1	FALSE	0.065	0.32226	0.9	FALSE
650471983	SiRe_0150	conserved hypothetical protein	-0.3	0.9	0.599493	FALSE	-1.4	0.631309	0.06	FALSE	0.18	0.600351	1	FALSE	-1.9	0.632213	0.011	TRUE
650471984	SiRe_0151	geranylgeranyl reductase	-0.082	0.95	0.36153	FALSE	-0.9	0.363647	0.028	TRUE	0.084	0.361575	1	FALSE	-0.72	0.364003	0.11	FALSE
650471985	SiRe_0152	membrane protein	0.13	0.91	0.286247	FALSE	-2.2	0.340237	1.3e-09	TRUE	0.14	0.286277	1	FALSE	-1.3	0.34637	0.00082	TRUE
650471986	SiRe_0153	conserved hypothetical protein	-0.61	0.53	0.399095	FALSE	-0.31	0.433915	0.58	FALSE	-0.3	0.400784	1	FALSE	-0.025	0.443697	0.97	FALSE
650471987	SiRe_0154	HAD-superfamily hydrolase, subfamily IIA	-0.43	0.66	0.35981	FALSE	-1.3	0.447405	0.0087	TRUE	-0.53	0.359317	0.93	FALSE	-0.67	0.463366	0.24	FALSE
650471988	SiRe_0155	succinate dehydrogenase or fumarate reductase,flavoprotein subunit	-0.2	0.88	0.349886	FALSE	0.78	0.349841	0.052	FALSE	0.033	0.349924	1	FALSE	1.2	0.350014	0.0024	TRUE
650471989	SiRe_0156	succinate dehydrogenase and fumarate reductase iron-sulfur protein	-0.16	0.86	0.256582	FALSE	0.49	0.25662	0.099	FALSE	-0.2	0.25658	1	FALSE	1.2	0.256896	0.0001	TRUE
650471990	SiRe_0157	CoB--CoM heterodisulfide reductase	-0.038	0.97	0.225914	FALSE	0.35	0.226243	0.19	FALSE	-0.084	0.225906	1	FALSE	1.2	0.226956	2.1e-06	TRUE
650471991	SiRe_0158	succinate dehydrogenase subunit D (SdhD)	-0.0021	1	0.281725	FALSE	0.97	0.280978	0.0017	TRUE	-0.33	0.281404	1	FALSE	1.3	0.282069	7e-05	TRUE
650471993	SiRe_0159	von Willebrand factor type A domain protein	0.34	0.71	0.306475	FALSE	-0.24	0.306675	0.53	FALSE	0.42	0.3065	0.99	FALSE	0.15	0.306873	0.72	FALSE
650471994	SiRe_0160	MoxR-like ATPase	0.29	0.8	0.35228	FALSE	0.4	0.352302	0.35	FALSE	0.35	0.352298	1	FALSE	0.29	0.35241	0.55	FALSE
650471995	SiRe_0161	nucleic acid binding OB-fold tRNA/helicase-type	0.97	0.25	0.448325	FALSE	1.3	0.448373	0.0068	TRUE	0.38	0.448307	1	FALSE	0.38	0.448372	0.53	FALSE
650471996	SiRe_0162	conserved hypothetical protein	0.96	0.24	0.43786	FALSE	1.5	0.437927	0.0025	TRUE	0.47	0.43784	1	FALSE	0.45	0.437924	0.43	FALSE
650471997	SiRe_0163	molybdenum cofactor synthesis domain protein	-0.1	0.86	0.154306	FALSE	0.05	0.156711	0.81	FALSE	0.15	0.155253	1	FALSE	0.61	0.16061	0.0011	TRUE
650471998	SiRe_0164	homoserine kinase (EC 2.7.1.39)	0.094	NA	0.630524		-0.58	0.662382	NA		0.33	0.63157	NA		-2.3	0.659917	NA
650471999	SiRe_0165	Cystathionine gamma-synthase	-0.051	0.96	0.271896	FALSE	-0.9	0.279501	0.0037	TRUE	-0.19	0.27179	1	FALSE	-0.62	0.280959	0.07	FALSE
650472000	SiRe_0166	conserved hypothetical protein	0.23	0.91	0.491855	FALSE	1.6	0.534712	0.0062	TRUE	0.063	0.491669	1	FALSE	-0.28	0.525429	0.7	FALSE
650472001	SiRe_0167	conserved hypothetical protein	0.17	0.93	0.481012	FALSE	0.33	0.503445	0.62	FALSE	-0.098	0.48092	1	FALSE	-1.2	0.501714	0.05	FALSE
650472002	SiRe_0168	conserved hypothetical protein	-0.26	0.87	0.432968	FALSE	0.17	0.451934	0.78	FALSE	-0.14	0.433921	1	FALSE	-0.18	0.455727	0.78	FALSE
650472003	SiRe_0169	conserved hypothetical protein	0.14	0.9	0.28349	FALSE	-0.51	0.381946	0.25	FALSE	0.028	0.282739	1	FALSE	-1.5	0.381012	0.00073	TRUE
650472004	SiRe_0170	KH type 1 domain protein	0.2	0.88	0.378816	FALSE	1.1	0.379615	0.013	TRUE	0.25	0.378846	1	FALSE	0.93	0.380103	0.043	TRUE
650472005	SiRe_0171	Non-specific serine/threonine protein kinase	0.69	0.11	0.263199	FALSE	-0.13	0.270065	0.71	FALSE	0.14	0.26248	1	FALSE	-0.027	0.271966	0.95	FALSE
650472006	SiRe_0172	translation initiation factor eIF-1A	0.63	0.52	0.404793	FALSE	0.68	0.413266	0.16	FALSE	0.48	0.404212	1	FALSE	0.0081	0.414265	0.99	FALSE
650472007	SiRe_0173	acetyl-CoA acetyltransferase (EC 2.3.1.9)	0.0036	1	0.312959	FALSE	0.11	0.31629	0.79	FALSE	0.57	0.314226	0.75	FALSE	-0.052	0.317439	0.91	FALSE
650472008	SiRe_0174	RNA modification enzyme, MiaB family	0.16	0.86	0.264805	FALSE	-0.63	0.280045	0.05	FALSE	-0.12	0.264367	1	FALSE	0.21	0.286084	0.59	FALSE
650472009	SiRe_0175	translation initiation factor IF2/IF5	0.11	0.91	0.248671	FALSE	-1	0.256207	0.00018	TRUE	-0.079	0.24841	1	FALSE	-0.063	0.259466	0.87	FALSE
650472010	SiRe_0176	conserved hypothetical protein	0.11	0.95	0.479954	FALSE	-2.6	0.586528	5.4e-05	TRUE	0.53	0.485023	1	FALSE	-1.7	0.597977	0.016	TRUE
650472011	SiRe_0177	NMD3 family protein	0.05	0.96	0.273091	FALSE	-2.1	0.291243	5.5e-12	TRUE	0.39	0.273867	0.98	FALSE	-1.2	0.29432	0.0006	TRUE
650472012	SiRe_0178	RNase HII (EC 3.1.26.4)	0.06	0.95	0.218432	FALSE	-2.4	0.258514	1.3e-18	TRUE	0.47	0.220922	0.59	FALSE	-0.44	0.271203	0.18	FALSE
650472013	SiRe_0179	TGS domain protein	0.076	0.96	0.382777	FALSE	-2.2	0.428728	2.1e-06	TRUE	0.64	0.389266	0.85	FALSE	-1.4	0.436321	0.0079	TRUE
650472014	SiRe_0180	type II secretion system protein	1.2	0.04	0.378558	TRUE	0.91	0.379125	0.034	TRUE	-0.12	0.378178	1	FALSE	0.23	0.379212	0.66	FALSE
650472015	SiRe_0181	type II secretion system protein E	1.1	0.0068	0.300163	TRUE	1.5	0.300248	6.9e-06	TRUE	-0.14	0.299806	1	FALSE	0.27	0.300186	0.51	FALSE
650472016	SiRe_0182	glycosyl transferase family 2	0.31	0.7	0.27401	FALSE	0.79	0.289341	0.015	TRUE	-0.16	0.270412	1	FALSE	0.66	0.29683	0.067	FALSE
650472017	SiRe_0183	inorganic diphosphatase	0.46	0.76	0.484165	FALSE	0.064	0.489394	0.92	FALSE	-0.025	0.48395	1	FALSE	-0.51	0.489749	0.43	FALSE
650472018	SiRe_0184	metal dependent phosphohydrolase	0.4	0.52	0.257212	FALSE	-0.59	0.302235	0.093	FALSE	-0.11	0.254803	1	FALSE	-0.094	0.313857	0.83	FALSE
650472019	SiRe_0185	phosphomethylpyrimidine kinase	0.016	0.98	0.177869	FALSE	-0.24	0.19388	0.31	FALSE	-0.38	0.176678	0.59	FALSE	-0.052	0.198457	0.86	FALSE
650472020	SiRe_0186	MoaD family protein	-0.011	0.99	0.305956	FALSE	0.45	0.328979	0.24	FALSE	0.028	0.306724	1	FALSE	-0.15	0.332173	0.76	FALSE
650472021	SiRe_0187	conserved hypothetical protein	-1.5	0.043	0.489774	TRUE	-0.35	0.553113	0.61	FALSE	0.93	0.505526	0.75	FALSE	-0.56	0.560031	0.44	FALSE
650472022	SiRe_0188	iron-sulfur protein, putative	0.47	0.45	0.276652	FALSE	-0.31	0.287072	0.37	FALSE	-0.072	0.276073	1	FALSE	-0.51	0.288477	0.16	FALSE
650472023	SiRe_0189	GHMP kinase	-0.14	0.95	0.532071	FALSE	-0.48	0.615698	0.53	FALSE	0.83	0.542957	NA		-1.3	0.616912	0.093	FALSE
650472024	SiRe_0190	conserved hypothetical protein	0.36	0.54	0.242328	FALSE	-0.34	0.29378	0.33	FALSE	0.11	0.241011	1	FALSE	-0.05	0.305441	0.91	FALSE
650472025	SiRe_0191	3-methyl-2-oxobutanoate hydroxymethyltransferase	0.38	0.58	0.269631	FALSE	0.52	0.30721	0.15	FALSE	0.055	0.267754	1	FALSE	0.2	0.313433	0.64	FALSE
650472026	SiRe_0193	conserved hypothetical protein	0.35	0.74	0.34364	FALSE	1.1	0.414738	0.025	TRUE	0.08	0.33997	1	FALSE	-0.68	0.400464	0.17	FALSE
650472027	SiRe_0192	ABC transporter related protein	0.29	0.76	0.296711	FALSE	-0.35	0.332563	0.38	FALSE	0.021	0.294252	1	FALSE	-0.28	0.341205	0.54	FALSE
650472028	SiRe_0194	ABC-type Na+ efflux pump permease	0.16	0.88	0.272343	FALSE	-0.74	0.285225	0.021	TRUE	-0.53	0.271242	0.68	FALSE	0.19	0.29092	0.63	FALSE
650472029	SiRe_0195	regulatory protein AsnC/Lrp family	0.8	0.22	0.358677	FALSE	0.018	0.369174	0.97	FALSE	0.18	0.35801	1	FALSE	-0.077	0.371158	0.89	FALSE
650472032	SiRe_0196	conserved hypothetical protein	0.47	0.64	0.373166	FALSE	2.5	0.368252	1.3e-10	TRUE	0.48	0.373305	1	FALSE	2.3	0.369933	3.5e-08	TRUE
650472033	SiRe_0197	CopG domain protein DNA-binding domain protein	0.65	0.71	0.58688	FALSE	3.7	0.674956	4.8e-07	TRUE	0.32	0.584467	1	FALSE	0.33	0.612911	0.69	FALSE
650472034	SiRe_0198	Zn-dependent hydrolase, beta-lactamase fold protein	-0.31	0.82	0.389783	FALSE	0.064	0.393278	0.9	FALSE	0.31	0.391696	1	FALSE	1.2	0.399728	0.015	TRUE
650472035	SiRe_0199	isopropylmalate/citramalate/homocitrate synthase	-0.14	0.95	0.549581	FALSE	-0.097	0.550334	0.9	FALSE	0.11	0.549634	1	FALSE	0.71	0.550863	0.32	FALSE
650472037	SiRe_0200	conserved hypothetical protein	0.19	0.86	0.297579	FALSE	-0.66	0.349332	0.1	FALSE	-0.17	0.293378	1	FALSE	-0.19	0.364853	0.7	FALSE
650472038	SiRe_0201	conserved hypothetical protein	0.84	0.52	0.53811	FALSE	-0.09	0.647383	0.91	FALSE	-0.32	0.508342	NA		-0.7	0.65375	0.42	FALSE
650472039	SiRe_0202	conserved hypothetical protein	0.25	0.81	0.305112	FALSE	0.34	0.347747	0.44	FALSE	-0.0043	0.303392	1	FALSE	0.32	0.358526	0.51	FALSE
650472040	SiRe_0203	conserved hypothetical protein	0.43	0.63	0.332807	FALSE	0.61	0.40446	0.2	FALSE	0.038	0.327326	1	FALSE	-0.51	0.400552	0.32	FALSE
650472041	SiRe_0204	conserved hypothetical protein	-0.015	0.99	0.417768	FALSE	0.6	0.419114	0.23	FALSE	0.19	0.418423	1	FALSE	0.19	0.420145	0.74	FALSE
650472042	SiRe_0205	putative 6-pyruvoyl tetrahydropterin synthase	-0.11	0.91	0.239701	FALSE	0.36	0.266168	0.25	FALSE	-0.22	0.238778	1	FALSE	0.28	0.27536	0.44	FALSE
650472043	SiRe_0206	conserved hypothetical protein	0.28	0.91	0.608014	FALSE	-1.2	0.684335	0.14	FALSE	-0.1	0.601977	NA		-1.1	0.694941	0.19	FALSE
650472044	SiRe_0207	dihydropteroate synthase-related protein	0.094	0.93	0.237409	FALSE	-0.38	0.249845	0.2	FALSE	0.082	0.237434	1	FALSE	-0.57	0.251965	0.06	FALSE
650472045	SiRe_0208	thioredoxin reductase	-0.23	0.88	0.400266	FALSE	-1.4	0.40233	0.0013	TRUE	0.04	0.400377	1	FALSE	-0.76	0.402839	0.13	FALSE
650472046	SiRe_0209	fructose-1,6-bisphosphatase	-0.41	0.63	0.323248	FALSE	-2	0.335462	1.8e-08	TRUE	0.31	0.325099	1	FALSE	-0.79	0.338847	0.053	FALSE
650472047	SiRe_0210	AAA ATPase, CDC48 subfamily	-0.096	0.93	0.265739	FALSE	1.6	0.264973	3.1e-08	TRUE	0.059	0.265843	1	FALSE	1.2	0.26514	9.5e-05	TRUE
650472048	SiRe_0211	FAD dependent oxidoreductase	0.61	0.3	0.303288	FALSE	-1.5	0.324745	1.4e-05	TRUE	-0.033	0.302791	1	FALSE	-0.9	0.328076	0.021	TRUE
650472049	SiRe_0212	type I phosphodiesterase/nucleotide pyrophosphatase	0.4	0.84	0.545089	FALSE	-3.1	0.590503	9.8e-07	TRUE	-0.32	0.544674	1	FALSE	-2.3	0.593367	0.00085	TRUE
650472050	SiRe_0213	phosphoribosyltransferase	0.69	0.41	0.386909	FALSE	-2.1	0.588892	0.0015	TRUE	-0.13	0.379998	1	FALSE	-1.8	0.601973	0.013	TRUE
650472051	SiRe_0214	methylmalonyl-CoA mutase (EC 5.4.99.2)	0.29	0.9	0.58508	FALSE	0.26	0.586252	0.74	FALSE	1.2	0.586541	0.65	FALSE	-0.57	0.586319	0.46	FALSE
650472052	SiRe_0215	methylmalonyl-CoA epimerase (EC 5.1.99.1)	0.38	0.88	0.672361	FALSE	-1.7	0.930414	0.083	FALSE	0.41	0.672895	NA		-2.7	0.929743	0.02	TRUE
650472053	SiRe_0216	heat shock protein Hsp20	-0.22	0.89	0.428881	FALSE	2.2	0.42831	1.1e-06	TRUE	0.2	0.429532	1	FALSE	1.2	0.428153	0.023	TRUE
650472054	SiRe_0217	ZPR1-related zinc finger protein	0.11	0.88	0.206971	FALSE	1.1	0.223203	8.8e-06	TRUE	-0.027	0.206583	1	FALSE	0.3	0.224034	0.29	FALSE
650472055	SiRe_0218	protein synthesis factor GTP-binding protein	0.61	0.14	0.244892	FALSE	1.1	0.243818	1.4e-05	TRUE	0.56	0.244768	0.48	FALSE	0.79	0.245176	0.0062	TRUE
650472056	SiRe_0219	carbon monoxide dehydrogenase subunit G	0.033	0.97	0.218233	FALSE	-0.28	0.22649	0.31	FALSE	-0.28	0.217468	1	FALSE	0.81	0.233963	0.0033	TRUE
650472057	SiRe_0220	carbon monoxide dehydrogenase subunit G	0.14	0.88	0.249538	FALSE	0.21	0.259351	0.53	FALSE	0.11	0.249469	1	FALSE	0.51	0.265066	0.12	FALSE
650472058	SiRe_0221	4-diphosphocytidyl-2C-methyl-D-erythritol synthase	-0.25	0.93	0.690373	FALSE	1.2	0.692989	0.15	FALSE	-0.18	0.691462	NA		-0.45	0.687665	0.65	FALSE
650472059	SiRe_0222	(2Fe-2S)-binding domain protein	-0.12	0.95	0.461571	FALSE	-1.6	0.466077	0.0013	TRUE	-0.057	0.461589	1	FALSE	-0.8	0.466933	0.16	FALSE
650472060	SiRe_0223	molybdopterin dehydrogenase FAD-binding protein	-0.12	0.95	0.470649	FALSE	-1.9	0.473931	0.0003	TRUE	-0.15	0.470647	1	FALSE	-0.99	0.474479	0.086	FALSE
650472061	SiRe_0224	TRASH domain protein	-0.54	0.68	0.46117	FALSE	1.2	0.427282	0.013	TRUE	-0.38	0.464771	1	FALSE	1.7	0.446215	0.0014	TRUE
650472062	SiRe_0225	uroporphyrin-III C-methyltransferase	-0.52	0.54	0.356202	FALSE	0.35	0.352056	0.41	FALSE	0.34	0.370863	1	FALSE	-0.36	0.353379	0.45	FALSE
650472063	SiRe_0226	conserved hypothetical protein	-0.54	0.58	0.388307	FALSE	0.75	0.377339	0.087	FALSE	0.34	0.396141	1	FALSE	0.61	0.379646	0.2	FALSE
650472064	SiRe_0227	conserved hypothetical protein	-0.57	0.52	0.359756	FALSE	0.76	0.348296	0.056	FALSE	0.61	0.374001	0.85	FALSE	1.8	0.360741	2e-05	TRUE
650472065	SiRe_0228	sugar isomerase (SIS)	-0.14	0.91	0.314684	FALSE	0.77	0.321701	0.035	TRUE	0.062	0.318736	1	FALSE	0.58	0.33134	0.16	FALSE
650472066	SiRe_0229	amidohydrolase	0.11	0.93	0.311688	FALSE	-0.65	0.31681	0.077	FALSE	0.16	0.311776	1	FALSE	0.13	0.319194	0.78	FALSE
650472067	SiRe_0230	conserved hypothetical protein	-0.25	0.81	0.302625	FALSE	-1.4	0.359361	0.00051	TRUE	0.071	0.304865	1	FALSE	-0.45	0.37349	0.35	FALSE
650472068	SiRe_0231	glutamine synthetase catalytic region	0.49	0.73	0.471774	FALSE	-1.5	0.485611	0.0042	TRUE	0.0066	0.471575	1	FALSE	-1.5	0.486711	0.01	TRUE
650472069	SiRe_0232	alcohol dehydrogenase GroES domain protein	0.56	0.6	0.418803	FALSE	-1.8	0.461384	0.00039	TRUE	0.26	0.418388	1	FALSE	-1.7	0.464247	0.0016	TRUE
650472070	SiRe_0233	LSU ribosomal protein L13E	-2.1	4.1e-06	0.379701	TRUE	-1.1	0.417155	0.018	TRUE	-0.6	0.392806	0.9	FALSE	0.14	0.439449	0.82	FALSE
650472071	SiRe_0234	RNA 3'-phosphate cyclase	0.2	0.85	0.282961	FALSE	-2.3	0.455303	5e-06	TRUE	-0.26	0.280902	1	FALSE	-2.4	0.46024	6.6e-06	TRUE
650472072	SiRe_0235	conserved hypothetical protein	0.19	0.95	0.680873	FALSE	-0.097	0.748143	0.92	FALSE	0.59	0.692318	NA		-2.1	0.736065	0.024	TRUE
650472073	SiRe_0236	DNA-directed DNA polymerase	0.16	0.93	0.420801	FALSE	0.12	0.433936	0.84	FALSE	-0.048	0.419687	1	FALSE	-0.38	0.435953	0.52	FALSE
650472074	SiRe_0237	PfkB domain protein	0.11	0.92	0.272214	FALSE	-1.5	0.316385	8.1e-06	TRUE	-0.25	0.271344	1	FALSE	-1.2	0.321274	0.0013	TRUE
650472076	SiRe_0238	TIP49 domain protein	-1	0.0039	0.267807	TRUE	-0.89	0.274188	0.0034	TRUE	0.41	0.269278	0.9	FALSE	0.19	0.27712	0.62	FALSE
650472078	SiRe_0239	GMP synthase, small subunit	-0.17	0.85	0.240537	FALSE	-0.24	0.264457	0.47	FALSE	0.23	0.243304	1	FALSE	0.33	0.275518	0.35	FALSE
650472079	SiRe_0240	RecA-like, putative circadian clock protein, KaiC	-0.96	0.28	0.464063	FALSE	2.3	0.443387	9.4e-07	TRUE	-0.029	0.472283	1	FALSE	1.2	0.443018	0.024	TRUE
650472080	SiRe_0241	dual specificity protein phosphatase	0.078	0.95	0.275913	FALSE	1.1	0.281927	0.00027	TRUE	0.35	0.28171	1	FALSE	0.089	0.280304	0.81	FALSE
650472081	SiRe_0242	Endonuclease V (EC 3.1.21.-)	0.047	0.97	0.417196	FALSE	-1.2	0.470121	0.021	TRUE	0.27	0.419957	1	FALSE	-1.4	0.475174	0.017	TRUE
650472082	SiRe_0243	isochorismatase hydrolase	-0.4	0.77	0.422551	FALSE	2.3	0.420124	3.7e-07	TRUE	0.34	0.424368	1	FALSE	1.6	0.420535	0.00084	TRUE
650472083	SiRe_0244	phosphoesterase DHHA1	0.15	0.87	0.251037	FALSE	1.2	0.255746	1.6e-05	TRUE	0.32	0.251548	1	FALSE	1.1	0.259016	0.00013	TRUE
650472084	SiRe_0245	metallophosphoesterase	0.0021	1	0.333692	FALSE	0.72	0.340641	0.065	FALSE	0.018	0.334284	1	FALSE	-0.035	0.342331	0.95	FALSE
650472085	SiRe_0246	conserved hypothetical protein	-0.35	0.76	0.35598	FALSE	-1.3	0.358812	0.0012	TRUE	-0.43	0.355937	1	FALSE	-0.55	0.359739	0.22	FALSE
650472086	SiRe_0247	conserved hypothetical protein	0.17	0.91	0.389648	FALSE	-0.58	0.393884	0.21	FALSE	-0.05	0.389313	1	FALSE	-0.25	0.395551	0.65	FALSE
650472087	SiRe_0248	phosphate transporter	0.58	0.63	0.450585	FALSE	-1.4	0.560229	0.02	TRUE	0.16	0.449083	1	FALSE	-2.3	0.560833	0.00056	TRUE
650472088	SiRe_0249	putative transcriptional regulator, CopG family	0.23	0.94	0.690264	FALSE	-1.4	0.781536	0.096	FALSE	-0.2	0.68954	1	FALSE	-2.4	0.781387	0.0099	TRUE
650472089	SiRe_0250	DEAD/DEAH box helicase domain protein	-0.35	0.69	0.306394	FALSE	-1.1	0.328279	0.0036	TRUE	0.0012	0.306793	1	FALSE	-1.6	0.329068	3e-05	TRUE
650472090	SiRe_0251	hypothetical protein	0.2	0.92	0.444094	FALSE	-1.3	0.64832	0.078	FALSE	0.27	0.445212	NA		-1.6	0.657932	0.05	FALSE
650472091	SiRe_0252	acetyl-CoA carboxylase carboxyltransferase subunit beta/acetyl-CoA carboxylase carboxyltransferase subunit alpha/propionyl-CoA carboxylase carboxyltransferase subunit	-0.21	NA	0.543145		-1.2	0.54733	NA		0.38	0.543362	NA		-1.3	0.547661	NA
650472092	SiRe_0253	biotin carboxyl carrier protein	-0.024	0.99	0.627158	FALSE	-2.6	0.72732	0.0017	TRUE	1.3	0.636291	0.59	FALSE	-2.6	0.730619	0.0024	TRUE
650472093	SiRe_0254	biotin carboxylase (EC 6.3.4.14)	-0.13	0.96	0.611614	FALSE	-1.2	0.615182	0.088	FALSE	0.62	0.611873	1	FALSE	-1.7	0.615328	0.021	TRUE
650472094	SiRe_0255	ISH3 family transposase	-1	0.72	0.99048	FALSE	-0.05	0.991989	0.97	FALSE	-0.057	1.00306	1	FALSE	-3.6	0.985384	0.0039	TRUE
650472095	SiRe_0256	IS200/IS605 family OrfB protein	0.79	NA	0.590394		1.6	0.598864	NA		0.0089	0.588563	NA		-2.1	0.593453	NA
650472097	SiRe_0257	ABC-type anion transport system, duplicated permease component	0.067	0.94	0.215214	FALSE	0.57	0.226725	0.025	TRUE	-0.45	0.214013	0.59	FALSE	-0.06	0.22778	0.86	FALSE
650472098	SiRe_0258	ABC transporter related protein	0.34	0.79	0.393841	FALSE	0.084	0.411135	0.89	FALSE	-0.036	0.393344	1	FALSE	-0.84	0.411151	0.095	FALSE
650472099	SiRe_0259	3-isopropylmalate dehydratase, small subunit	-0.67	0.47	0.405403	FALSE	-2.3	0.422716	3.3e-07	TRUE	-0.72	0.405359	0.77	FALSE	-0.14	0.430638	0.81	FALSE
650472100	SiRe_0260	3-isopropylmalate dehydratase	-0.61	0.64	0.48836	FALSE	-2.3	0.491028	9.5e-06	TRUE	-0.88	0.488295	0.75	FALSE	-0.19	0.492225	0.78	FALSE
650472101	SiRe_0261	Deoxyribodipyrimidine photo-lyase	0.64	0.68	0.547287	FALSE	-0.68	0.599654	0.34	FALSE	0.3	0.544181	1	FALSE	-1.3	0.60194	0.08	FALSE
650472102	SiRe_0262	glucoamylase (EC:3.2.1.3)	0.0013	1	0.195613	FALSE	0.79	0.199335	0.00025	TRUE	-0.33	0.194975	0.83	FALSE	0.12	0.199875	0.67	FALSE
650472103	SiRe_0263	transcriptional regulator, TrmB	0.31	0.82	0.393926	FALSE	-1.3	0.546318	0.031	TRUE	-0.024	0.391267	1	FALSE	-1.3	0.558492	0.06	FALSE
650472104	SiRe_0264	DNA-binding protein	0.18	0.93	0.493448	FALSE	5.3	0.493591	3.5e-25	TRUE	0.096	0.493409	1	FALSE	0.9	0.492061	0.14	FALSE
650472105	SiRe_0265	ATPase, chromosome partitioning-like protein	0.46	0.52	0.301684	FALSE	0.51	0.309454	0.16	FALSE	0.14	0.300865	1	FALSE	-0.27	0.309837	0.51	FALSE
650472106	SiRe_0266	membrane protein	0.39	0.74	0.372283	FALSE	3.5	0.370395	1.7e-19	TRUE	0.48	0.37246	1	FALSE	2.6	0.370445	1.4e-10	TRUE
650472107	SiRe_0267	Na+/solute symporter	0.42	0.62	0.317086	FALSE	3.7	0.316704	6.7e-29	TRUE	0.31	0.317064	1	FALSE	2.3	0.31664	7.6e-11	TRUE
650472108	SiRe_0268	Silent information regulator protein Sir2	-0.41	0.66	0.334065	FALSE	1.6	0.327259	5.1e-06	TRUE	-0.068	0.336807	1	FALSE	0.99	0.328804	0.011	TRUE
650472109	SiRe_0269	hypothetical protein	-1.6	5.6e-07	0.273188	TRUE	0.29	0.28676	0.41	FALSE	0.64	0.279658	0.48	FALSE	1.1	0.296574	0.0014	TRUE
650472110	SiRe_0270	nucleotidyl transferase	0.19	0.82	0.236425	FALSE	1.6	0.239738	5.3e-10	TRUE	0.074	0.236126	1	FALSE	0.13	0.238304	0.69	FALSE
650472111	SiRe_0271	conserved hypothetical protein	-0.58	NA	0.972051		2.3	0.982622	NA		0.043	0.97743	NA		-2.7	0.96558	NA
650472112	SiRe_0272	ISH3 family transposase	-0.29	NA	0.948653		0.39	0.95315	NA		0.11	0.952493	NA		-3.6	0.946952	NA
650472113	SiRe_0273	conserved hypothetical protein	0.28	0.84	0.369721	FALSE	2.3	0.370171	3.6e-09	TRUE	0.057	0.369352	1	FALSE	1.4	0.370185	0.0012	TRUE
650472114	SiRe_0274	hypothetical protein	0.62	NA	0.765281		1.4	0.792911	NA		0.17	0.756714	NA		-1.3	0.770541	NA
650472115	SiRe_0275	conserved hypothetical protein	0.22	0.76	0.227932	FALSE	0.11	0.253131	0.73	FALSE	-0.38	0.226357	0.83	FALSE	0.45	0.261676	0.17	FALSE
650472116	SiRe_0276	ATP-citrate lyase/succinyl-CoA ligase	-0.16	0.92	0.361378	FALSE	-1.1	0.36629	0.005	TRUE	-0.21	0.36137	1	FALSE	-0.37	0.367522	0.45	FALSE
650472117	SiRe_0277	Succinate--CoA ligase (ADP-forming)	-0.24	0.86	0.362555	FALSE	-1.1	0.36827	0.0089	TRUE	-0.36	0.362525	1	FALSE	-0.44	0.36957	0.36	FALSE
650472118	SiRe_0278	DNA-3-methyladenine glycosylase III (EC 3.2.2.-)	-1	0.66	0.863879	FALSE	-0.72	0.952441	0.53	FALSE	-0.3	0.873797	NA		-2.6	0.944174	0.029	TRUE
650472119	SiRe_0279	UDP-N-acetylglucosamine, MurG, LPS N-acetylglucosamine transferase	-0.59	0.33	0.298201	FALSE	-0.36	0.339813	0.38	FALSE	-0.34	0.300501	1	FALSE	-0.5	0.346561	0.25	FALSE
650472120	SiRe_0280	threonyl-tRNA synthetase (EC 6.1.1.3)	0.29	0.75	0.284444	FALSE	-1.4	0.310434	2.9e-05	TRUE	-0.057	0.284231	1	FALSE	-1.1	0.313471	0.0036	TRUE
650472121	SiRe_0281	methylated DNA-protein cysteine methyltransferase, Ada	0.17	0.89	0.337719	FALSE	0.46	0.352487	0.28	FALSE	0.0039	0.337128	1	FALSE	-0.28	0.353348	0.56	FALSE
650472122	SiRe_0283	IS200/IS605 family OrfB protein	0.53	0.74	0.511679	FALSE	1.7	0.525653	0.0039	TRUE	-0.14	0.509599	1	FALSE	-1.3	0.518067	0.031	TRUE
650472123	SiRe_0284	IS5 family transposase	0.61	NA	1.09591		2	1.09069	NA		0.4	1.09421	NA		-3.9	1.08211	NA
650472124	SiRe_0285	sulfocyanin	-2.6	0.00099	0.594182	TRUE	1.1	0.594654	0.12	FALSE	-0.84	0.595355	0.98	FALSE	-0.27	0.594346	0.75	FALSE
650472125	SiRe_0286	conserved hypothetical protein	-1.2	0.033	0.382041	TRUE	1.2	0.346173	0.0017	TRUE	0.48	0.420253	1	FALSE	2.2	0.368962	1.3e-07	TRUE
650472126	SiRe_0287	iron-containing alcohol dehydrogenase	-0.42	0.76	0.438739	FALSE	0.69	0.437992	0.18	FALSE	-0.1	0.439577	1	FALSE	-0.23	0.438003	0.7	FALSE
650472127	SiRe_0288	conserved hypothetical protein	0.015	0.99	0.48088	FALSE	0.53	0.477541	0.35	FALSE	0.4	0.488354	1	FALSE	-0.23	0.478784	0.74	FALSE
650472128	SiRe_0289	conserved hypothetical protein	0.39	0.8	0.45663	FALSE	-0.48	0.534406	0.45	FALSE	0.32	0.456279	1	FALSE	-1.1	0.537084	0.087	FALSE
650472129	SiRe_0290	Alpha/beta hydrolase fold-3 domain protein	0.17	0.88	0.294825	FALSE	0.81	0.302198	0.017	TRUE	0.22	0.294939	1	FALSE	0.64	0.304472	0.085	FALSE
650472130	SiRe_0291	Alcohol dehydrogenase GroES domain protein	-0.31	0.86	0.473916	FALSE	-0.35	0.474124	0.57	FALSE	-0.1	0.475152	1	FALSE	-0.72	0.4753	0.23	FALSE
650472131	SiRe_0292	acetyl-CoA acetyltransferase	-0.85	0.015	0.250375	TRUE	-0.39	0.251108	0.19	FALSE	-0.34	0.251453	1	FALSE	0.23	0.253201	0.5	FALSE
650472132	SiRe_0293	acyl-CoA dehydrogenase domain protein	-1.6	8.4e-06	0.304802	TRUE	-0.21	0.296286	0.58	FALSE	-0.67	0.308609	0.59	FALSE	0.85	0.299599	0.018	TRUE
650472133	SiRe_0294	ribonucleotide reductase	-1.5	0.00013	0.31943	TRUE	0.089	0.312687	0.83	FALSE	-0.6	0.322352	0.75	FALSE	1	0.315214	0.0063	TRUE
650472134	SiRe_0295	short-chain dehydrogenase/reductase SDR	-0.052	0.96	0.258263	FALSE	-0.96	0.293912	0.003	TRUE	-0.15	0.257896	1	FALSE	-0.54	0.301286	0.14	FALSE
650472135	SiRe_0296	Alcohol dehydrogenase GroES domain protein	0.086	0.96	0.479995	FALSE	0.94	0.442587	0.063	FALSE	0.59	0.490783	1	FALSE	0.39	0.443737	0.5	FALSE
650472136	SiRe_0297	conserved hypothetical protein	0.057	0.98	0.576971	FALSE	4.1	0.552601	4e-12	TRUE	0.8	0.601787	1	FALSE	1.2	0.521914	0.068	FALSE
650472137	SiRe_0298	Vinylacetyl-CoA Delta-isomerase	-1.1	0.3	0.563163	FALSE	3.5	0.560397	4.9e-09	TRUE	0.11	0.564869	1	FALSE	1.5	0.56006	0.022	TRUE
650472138	SiRe_0299	hypothetical protein, glimmer	0.91	NA	1.22012		0.76	1.21947	0.64	FALSE	0.19	1.22145	NA		-1.2	1.21915	0.61	FALSE
650472139	SiRe_0300	major facilitator superfamily MFS_1	1.3	0.41	0.705037	FALSE	0.071	0.705115	0.94	FALSE	1.7	0.705703	0.41	FALSE	-0.58	0.705226	0.55	FALSE
650472140	SiRe_0301	transcriptional regulator, TetR family	-0.67	0.27	0.316968	FALSE	0.31	0.31064	0.41	FALSE	0.0045	0.3259	1	FALSE	0.68	0.320336	0.081	FALSE
650472141	SiRe_0302	Fis family transcriptional regulator	-1	0.0031	0.2595	TRUE	-0.064	0.269366	0.86	FALSE	-0.21	0.263568	1	FALSE	0.13	0.274508	0.72	FALSE
650472142	SiRe_0303	acetyl-CoA C-acetyltransferase (acetoacetyl-CoAthiolase) (AcaB-6)	-0.96	0.022	0.290974	TRUE	-1.8	0.334317	1e-06	TRUE	-0.58	0.292257	0.66	FALSE	-1	0.341307	0.011	TRUE
650472143	SiRe_0304	conserved hypothetical protein	-0.69	0.78	0.747857	FALSE	-0.86	0.805792	0.37	FALSE	-0.019	0.754072	NA		-2.2	0.803565	0.027	TRUE
650472144	SiRe_0305	AMP-dependent synthetase and ligase	-1.6	4.6e-07	0.260214	TRUE	-0.83	0.258122	0.0039	TRUE	-0.47	0.266492	0.77	FALSE	-0.26	0.262016	0.46	FALSE
650472145	SiRe_0306	acyl-CoA dehydrogenase domain protein	-1.4	0.0031	0.366967	TRUE	-1.4	0.364986	0.00035	TRUE	0.28	0.378038	1	FALSE	-0.95	0.36697	0.031	TRUE
650472146	SiRe_0307	Enoyl-CoA hydratase (EC 4.2.1.17)/3-hydroxyacyl-CoA dehydrogenase (EC 1.1.1.35)	-1.3	0.0006	0.291949	TRUE	-1	0.295868	0.0013	TRUE	-0.58	0.292178	0.66	FALSE	0.17	0.297606	0.69	FALSE
650472147	SiRe_0308	beta-lactamase domain protein	-1.9	3.8e-08	0.294189	TRUE	-0.8	0.346999	0.041	TRUE	-1.2	0.297394	0.0096	TRUE	-1	0.35204	0.016	TRUE
650472148	SiRe_0309	major facilitator superfamily MFS_1	-1.3	0.57	0.960138	FALSE	0.74	0.984313	0.56	FALSE	0.17	0.998858	NA		-2.4	0.961282	0.055	FALSE
650472149	SiRe_0310	esterase, putative	0.55	NA	1.21657		2.3	1.22074	NA		-0.22	1.2132	NA		-1.9	1.21094	NA
650472150	SiRe_0311	hypothetical protein	0	NA	0.947464		0	0.940104	NA		0	0.947351	NA		-1.9	0.944015	NA
650472151	SiRe_0312	hypothetical protein	-2.1	0.17	0.897633	FALSE	1.2	0.868644	0.26	FALSE	-1.4	0.904994	0.85	FALSE	-2	0.859828	0.071	FALSE
650472152	SiRe_0313	beta-lactamase domain protein	-1	0.16	0.41799	FALSE	1.8	0.40902	2.9e-05	TRUE	-0.22	0.422641	1	FALSE	0.25	0.407439	0.66	FALSE
650472153	SiRe_0314	fumarylacetoacetate (FAA) hydrolase	-1.8	3.5e-07	0.291604	TRUE	0.93	0.283669	0.0028	TRUE	-0.45	0.299507	0.92	FALSE	0.94	0.287527	0.0057	TRUE
650472154	SiRe_0315	Alpha/beta hydrolase fold-3 domain protein	-1.1	0.0038	0.275959	TRUE	0.22	0.297518	0.56	FALSE	-0.15	0.280752	1	FALSE	-0.17	0.300815	0.69	FALSE
650472155	SiRe_0316	Aryldialkylphosphatase	-1.5	0.00053	0.340448	TRUE	0.41	0.341366	0.31	FALSE	-0.52	0.342392	0.9	FALSE	0.12	0.342401	0.8	FALSE
650472156	SiRe_0317	AMP-dependent synthetase and ligase	-1.7	3.5e-07	0.272294	TRUE	-1.1	0.281402	0.00056	TRUE	-0.13	0.275269	1	FALSE	-1.2	0.282512	0.00026	TRUE
650472157	SiRe_0318	carbon monoxide dehydrogenase subunit G	-1.1	0.14	0.451787	FALSE	0.42	0.463975	0.46	FALSE	-0.75	0.454225	0.85	FALSE	0.027	0.467636	0.97	FALSE
650472158	SiRe_0319	FAD dependent oxidoreductase	-1.4	2.7e-06	0.241238	TRUE	-0.28	0.259297	0.39	FALSE	-0.52	0.248522	0.59	FALSE	-0.3	0.265464	0.39	FALSE
650472159	SiRe_0320	glycerol kinase	-1.2	NA	1.19421		-0.27	1.19593	NA		-0.74	1.19887	NA		-2	1.19163	NA
650472160	SiRe_0321	ABC-2 type transporter	-0.11	0.95	0.366891	FALSE	1.5	0.365843	0.00018	TRUE	-0.48	0.366263	1	FALSE	1.1	0.366785	0.0092	TRUE
650472161	SiRe_0322	daunorubicin resistance ABC transporter ATP-binding subunit, DrrA	-0.13	0.93	0.345872	FALSE	1.7	0.342857	5e-06	TRUE	-0.33	0.345097	1	FALSE	0.71	0.342724	0.088	FALSE
650472162	SiRe_0323	transcriptional regulator PadR family protein	-0.059	0.97	0.435053	FALSE	1.6	0.43344	0.001	TRUE	-0.39	0.433913	1	FALSE	0.95	0.434389	0.074	FALSE
650472163	SiRe_0324	conserved hypothetical protein	-0.9	NA	1.09861		-0.34	1.12882	NA		-0.7	1.10054	NA		-2.9	1.12129	NA
650472164	SiRe_0325	hypothetical protein	-0.51	0.79	0.581027	FALSE	0.39	0.557192	0.58	FALSE	0.16	0.594078	1	FALSE	-0.88	0.555761	0.21	FALSE
650472165	SiRe_0326	thioesterase superfamily protein	-0.76	0.041	0.252437	TRUE	-1.7	0.313068	1.9e-07	TRUE	-0.65	0.253034	0.34	FALSE	-1.4	0.319218	0.00014	TRUE
650472166	SiRe_0327	conserved hypothetical protein	-0.16	NA	1.21004		1.6	1.20359	NA		-0.64	1.21144	NA		-1.2	1.20877	NA
650472167	SiRe_0328	conserved hypothetical protein	-0.088	0.93	0.233525	FALSE	-0.31	0.252663	0.31	FALSE	0.07	0.235176	1	FALSE	0.7	0.27017	0.03	TRUE
650472168	SiRe_0329	conserved hypothetical selenoprotein	-0.9	0.32	0.449784	FALSE	-0.52	0.45424	0.34	FALSE	-0.23	0.450124	1	FALSE	-0.46	0.455064	0.44	FALSE
650472169	SiRe_0330	FAD-dependent pyridine nucleotide-disulphideoxido reductase	-1.4	0.0019	0.336139	TRUE	-0.44	0.335326	0.28	FALSE	-0.0096	0.338629	1	FALSE	-0.61	0.335781	0.14	FALSE
650472170	SiRe_0331	hypothetical protein	-0.059	0.97	0.502777	FALSE	0.92	0.556319	0.16	FALSE	0.24	0.508854	NA		-0.0038	0.55575	1	FALSE
650472171	SiRe_0332	cellulase (endo 1,4 beta glucanase), putative (CelB)	-0.66	0.072	0.236676	FALSE	0.23	0.239074	0.43	FALSE	0.018	0.247889	1	FALSE	0.33	0.248909	0.29	FALSE
650472172	SiRe_0333	conserved hypothetical protein	-0.56	0.42	0.317085	FALSE	0.76	0.341706	0.051	FALSE	-0.16	0.319737	1	FALSE	0.48	0.347971	0.28	FALSE
650472173	SiRe_0334	conserved hypothetical protein	-0.96	NA	1.06815		-0.7	1.09761	0.66	FALSE	1	1.12212	NA		-1.1	1.10298	0.5	FALSE
650472174	SiRe_0335	transglutaminase domain protein	-1.4	0.32	0.683383	FALSE	0.61	0.727946	0.51	FALSE	-0.85	0.69099	NA		-0.97	0.718418	0.3	FALSE
650472175	SiRe_0336	hypothetical protein	-1.1	0.64	0.902515	FALSE	1.9	0.889682	0.067	FALSE	-0.051	0.921358	NA		-0.78	0.87597	0.53	FALSE
650472176	SiRe_0337	transcriptional regulator, AsnC family	-0.51	0.84	0.70446	FALSE	4.9	0.703356	1.2e-10	TRUE	-0.42	0.705728	1	FALSE	1.2	0.674846	0.15	FALSE
650472177	SiRe_0338	thiamine pyrophosphate protein domain protein TPP-binding protein	-0.69	NA	0.741017		4.1	0.734636	NA		-0.012	0.744212	NA		1.4	0.730918	NA
650472178	SiRe_0339	pyruvate flavodoxin/ferredoxin oxidoreductase, alpha subunit	-0.17	0.96	0.855703	FALSE	4.2	0.841841	5.4e-06	TRUE	-0.24	0.855346	1	FALSE	0.77	0.837041	0.5	FALSE
650472179	SiRe_0340	pyruvate ferredoxin, flavodoxin oxidoreductase, delta subunit	-0.42	0.86	0.687118	FALSE	4.5	0.665451	3.1e-10	TRUE	0.78	0.705219	1	FALSE	3	0.66278	9.1e-05	TRUE
650472180	SiRe_0341	Oxalate/Formate Antiporter	-0.62	0.78	0.672239	FALSE	2.5	0.663929	0.00068	TRUE	-0.14	0.676029	1	FALSE	1.4	0.663224	0.081	FALSE
650472181	SiRe_0342	L-lactate transport	-0.11	0.92	0.24564	FALSE	-1.8	0.248288	1.7e-11	TRUE	0.1	0.245815	1	FALSE	-0.52	0.249336	0.085	FALSE
650472182	SiRe_0344	hypothetical protein	-0.38	0.88	0.703069	FALSE	-1.1	0.763592	0.24	FALSE	0.07	0.708558	NA		-1.9	0.76416	0.042	TRUE
650472183	SiRe_0345	Amidase	-0.12	0.87	0.197408	FALSE	0.19	0.198576	0.43	FALSE	0.16	0.199067	1	FALSE	-0.14	0.200253	0.6	FALSE
650472184	SiRe_0346	peroxiredoxin (PRX) family	-0.14	0.94	0.455021	FALSE	1.5	0.455624	0.0022	TRUE	-0.25	0.454972	1	FALSE	1.3	0.45615	0.022	TRUE
650472185	SiRe_0347	Dinitrogenase iron-molybdenum cofactor biosynthesis protein	-0.51	0.85	0.721541	FALSE	1.4	0.735453	0.11	FALSE	-0.11	0.72483	1	FALSE	-0.6	0.728259	0.55	FALSE
650472186	SiRe_0348	conserved hypothetical protein	-0.44	NA	1.2117		1.2	1.21549	NA		-0.59	1.21119	NA		-3.1	1.20913	NA
650472187	SiRe_0349	hypothetical protein	0.04	NA	1.19929		1.9	1.19675	NA		0.46	1.20106	NA		-3.2	1.19277	NA
650472188	SiRe_0350	conserved hypothetical protein	-1.6	0.36	0.931359	FALSE	0.91	0.869556	0.39	FALSE	-0.34	0.958549	NA		0.075	0.869918	0.94	FALSE
650472189	SiRe_0351	Na+/solute symporter	-0.96	0.41	0.531303	FALSE	0.34	0.519652	0.61	FALSE	0.34	0.541454	1	FALSE	1.1	0.523632	0.091	FALSE
650472190	SiRe_0352	amidohydrolase 2	-0.41	0.62	0.310479	FALSE	1.5	0.307521	3.6e-06	TRUE	-0.16	0.313554	1	FALSE	0.28	0.304936	0.48	FALSE
650472191	SiRe_0353	conserved hypothetical protein	0.4	0.6	0.293155	FALSE	2.5	0.297766	5e-16	TRUE	-0.28	0.29206	1	FALSE	1.4	0.297026	4.3e-05	TRUE
650472192	SiRe_0354	conserved hypothetical protein	-0.3	0.8	0.357552	FALSE	-0.75	0.414095	0.12	FALSE	0.024	0.359082	1	FALSE	-0.85	0.419982	0.095	FALSE
650472194	SiRe_0355	FAD dependent oxidoreductase	-0.88	8.2e-05	0.178634	TRUE	-1.3	0.20575	7.2e-10	TRUE	-0.3	0.182643	0.85	FALSE	-0.96	0.21106	8.4e-05	TRUE
650472195	SiRe_0356	conserved hypothetical protein	-1	0.13	0.416793	FALSE	-1.8	0.468967	0.00048	TRUE	-0.013	0.432293	1	FALSE	-1.3	0.47824	0.023	TRUE
650472196	SiRe_0357	amidohydrolase 2	-0.43	0.68	0.376068	FALSE	0.23	0.392343	0.65	FALSE	0.24	0.384151	1	FALSE	-0.021	0.397932	0.98	FALSE
650472197	SiRe_0358	conserved hypothetical protein	0.039	0.97	0.324837	FALSE	-0.19	0.364485	0.7	FALSE	0.81	0.340031	0.45	FALSE	0.23	0.382625	0.66	FALSE
650472198	SiRe_0359	thymidylate kinase related protein	-0.025	0.98	0.236442	FALSE	-0.12	0.259619	0.72	FALSE	0.22	0.238871	1	FALSE	0.67	0.276009	0.045	TRUE
650472199	SiRe_0360	dTMP kinase	-0.11	0.89	0.215618	FALSE	0.16	0.23306	0.59	FALSE	-0.2	0.215062	1	FALSE	0.4	0.242027	0.18	FALSE
650472200	SiRe_0361	Ppx/GppA phosphatase	0.3	0.59	0.218851	FALSE	-0.85	0.242291	0.0013	TRUE	0.31	0.218955	0.98	FALSE	-0.75	0.246028	0.011	TRUE
650472201	SiRe_0362	phosphohistidine phosphatase, SixA	0.41	0.65	0.334435	FALSE	-0.18	0.350964	0.69	FALSE	0.019	0.333727	1	FALSE	-0.85	0.351664	0.044	TRUE
650472202	SiRe_0363	thiamine pyrophosphate protein domain protein TPP-binding protein	-0.74	0.64	0.601463	FALSE	4.3	0.589223	5.9e-12	TRUE	0.24	0.607449	1	FALSE	1.3	0.587095	0.073	FALSE
650472203	SiRe_0364	pyruvate flavodoxin/ferredoxin oxidoreductase domain protein	-1	0.43	0.594857	FALSE	4.2	0.584265	1e-11	TRUE	-0.17	0.598545	1	FALSE	1.7	0.582988	0.017	TRUE
650472204	SiRe_0365	pyruvate ferredoxin/flavodoxin oxidoreductase, delta subunit	-0.55	0.86	0.930835	FALSE	4.1	0.82491	5.1e-06	TRUE	0.68	0.98969	1	FALSE	1.4	0.802255	0.16	FALSE
650472205	SiRe_0366	pyruvate/ketoisovalerate oxidoreductase, gamma subunit	-2.2	0.11	0.855171	FALSE	4.5	0.764442	5.9e-08	TRUE	-0.85	0.885747	1	FALSE	1.1	0.748127	0.27	FALSE
650472206	SiRe_0367	carbon monoxide dehydrogenase, large chain (CutA-1)	-0.47	NA	0.841789		1.1	0.821971	NA		-0.57	0.839892	NA		-2	0.804853	NA
650472207	SiRe_0370	conserved hypothetical protein	0.13	0.94	0.422945	FALSE	-1.1	0.45427	0.04	TRUE	-0.029	0.422291	1	FALSE	-1.7	0.455089	0.0011	TRUE
650472208	SiRe_0369	hypothetical protein	-1.6	0.041	0.531616	TRUE	0.19	0.526396	0.79	FALSE	0.7	0.542492	1	FALSE	-1.7	0.525843	0.0061	TRUE
650472209	SiRe_0372	FAD linked oxidase domain protein	0.068	0.97	0.413489	FALSE	0.6	0.419177	0.22	FALSE	0.2	0.41381	1	FALSE	0.2	0.420451	0.73	FALSE
650472210	SiRe_0373	VapC-type toxin	0.22	0.78	0.241463	FALSE	0.5	0.242274	0.069	FALSE	0.88	0.254591	0.055	FALSE	1.1	0.259961	0.00023	TRUE
650472211	SiRe_0374	VapB-type antitoxin	0.43	0.69	0.378421	FALSE	1.1	0.375891	0.0083	TRUE	0.7	0.381462	0.75	FALSE	1.1	0.382022	0.016	TRUE
650472212	SiRe_0375	hypothetical protein	0.34	NA	1.20886		2	1.20354	0.17	FALSE	0.027	1.20652	NA		-1.3	1.19208	0.53	FALSE
650472213	SiRe_0376	methylmalonate-semialdehyde dehydrogenase [acylating] (EC 1.2.1.27)	0.076	0.97	0.663319	FALSE	1.1	0.66389	0.15	FALSE	0.17	0.664458	1	FALSE	-0.29	0.661356	0.76	FALSE
650472214	SiRe_0377	Bacterio-opsin activator HTH domain protein	0.13	0.95	0.525916	FALSE	2.8	0.517497	3.6e-07	TRUE	0.67	0.528714	1	FALSE	0.99	0.516762	0.12	FALSE
650472215	SiRe_0378	Alcohol dehydrogenase GroES domain protein	0.61	NA	0.945095		-0.27	1.00105	NA		0.37	0.942294	NA		-3.8	0.98872	NA
650472216	SiRe_0379	Acetoacetate decarboxylase	0.14	NA	0.829817		-0.67	0.882771	NA		0.094	0.829443	NA		-2.8	0.876499	NA
650472217	SiRe_0380	catechol 2,3 dioxygenase	0.094	0.96	0.456289	FALSE	0.67	0.451929	0.2	FALSE	0.77	0.463194	0.83	FALSE	0.41	0.45458	0.5	FALSE
650472218	SiRe_0381	conserved hypothetical protein	-0.32	0.94	1.08791	FALSE	1.6	1.08845	0.23	FALSE	-0.35	1.08777	NA		-0.4	1.07877	0.83	FALSE
650472219	SiRe_0382	FAD-dependent pyridine nucleotide-disulphideoxido reductase	-1.1	0.14	0.452752	FALSE	-0.16	0.458136	0.81	FALSE	0.17	0.473113	1	FALSE	-0.28	0.464115	0.66	FALSE
650472220	SiRe_0383	hypothetical protein	-0.11	0.97	0.838368	FALSE	2.7	0.740753	0.0012	TRUE	-0.39	0.829684	1	FALSE	-0.12	0.729293	0.93	FALSE
650472221	SiRe_0384	methane/phenol/toluene hydroxylase	-0.017	0.99	0.426862	FALSE	1	0.420376	0.029	TRUE	0.75	0.432165	0.8	FALSE	1.4	0.423999	0.0056	TRUE
650472222	SiRe_0385	YHS domain protein	0.79	0.73	0.754315	FALSE	0.11	0.781246	0.91	FALSE	0.71	0.75335	NA		-1.2	0.77832	0.24	FALSE
650472223	SiRe_0386	conserved hypothetical protein	0.47	0.85	0.674167	FALSE	-0.003	0.727814	1	FALSE	0.59	0.67854	NA		-0.26	0.740495	0.81	FALSE
650472224	SiRe_0387	Rieske (2Fe-2S) domain protein	-0.23	0.95	0.955049	FALSE	-1.5	1.04209	0.24	FALSE	0.73	0.96938	NA		-1.9	1.04572	0.15	FALSE
650472225	SiRe_0388	monooxygenase component MmoB/DmpM	0.7	NA	1.19003		0.31	1.20579	NA		0.65	1.18975	NA		-2.5	1.19894	NA
650472226	SiRe_0389	methane/phenol/toluene hydroxylase	-0.11	0.97	0.665615	FALSE	-0.2	0.681519	0.83	FALSE	0.55	0.670844	1	FALSE	-1.3	0.680816	0.12	FALSE
650472227	SiRe_0390	conserved hypothetical protein	-0.34	0.92	0.838895	FALSE	-0.12	0.840784	0.93	FALSE	0.35	0.857008	NA		-1	0.840922	0.37	FALSE
650472228	SiRe_0391	thiamine pyrophosphate protein central region	-0.033	0.98	0.357344	FALSE	-0.53	0.370245	0.23	FALSE	0.46	0.360331	1	FALSE	-0.49	0.37369	0.3	FALSE
650472229	SiRe_0392	Rieske (2Fe-2S) domain protein	-0.18	0.82	0.225989	FALSE	-0.17	0.249885	0.59	FALSE	0.11	0.228327	1	FALSE	0.068	0.258206	0.86	FALSE
650472230	SiRe_0393	Pirin domain protein	-0.59	0.63	0.461077	FALSE	1.7	0.458514	0.00091	TRUE	0.35	0.462583	1	FALSE	1.2	0.458726	0.026	TRUE
650472231	SiRe_0394	IS200/IS605 family OrfB protein	-0.9	NA	1.21277		1	1.21142	NA		-0.29	1.21465	NA		-3.8	1.20805	NA
650472232	SiRe_0395	major facilitator superfamily MFS_1	0.063	NA	0.617544		0.36	0.653966	NA		0.2	0.617948	NA		-2.3	0.64722	NA
650472233	SiRe_0396	Enoyl-CoA hydratase/isomerase	0.18	0.88	0.326985	FALSE	1.3	0.328686	0.00016	TRUE	0.13	0.326279	1	FALSE	0.95	0.336597	0.018	TRUE
650472234	SiRe_0397	Alcohol dehydrogenase GroES domain protein	-1.2	0.45	0.713475	FALSE	0.61	0.709407	0.5	FALSE	0.3	0.717161	1	FALSE	0.68	0.709975	0.47	FALSE
650472235	SiRe_0398	Phosphoenolpyruvate carboxykinase (GTP)	-0.64	0.52	0.415487	FALSE	1.8	0.414892	4.8e-05	TRUE	0.3	0.417136	1	FALSE	1.1	0.415142	0.027	TRUE
650472236	SiRe_0399	glycosyl transferase group 1	0.24	0.86	0.385595	FALSE	-1	0.428921	0.032	TRUE	0.16	0.385512	1	FALSE	-1.6	0.430354	0.0018	TRUE
650472237	SiRe_0400	conserved hypothetical protein	-0.14	0.93	0.39014	FALSE	-0.57	0.471131	0.32	FALSE	0.63	0.40028	0.88	FALSE	-1.3	0.472535	0.019	TRUE
650472238	SiRe_0401	Aldehyde Dehydrogenase	0.068	0.95	0.265046	FALSE	0.62	0.272132	0.047	TRUE	-0.1	0.264653	1	FALSE	-0.11	0.272704	0.78	FALSE
650472239	SiRe_0402	VapC-type toxin	0.26	0.86	0.390534	FALSE	2.4	0.389337	5.5e-09	TRUE	-0.4	0.387969	1	FALSE	1.1	0.387844	0.017	TRUE
650472240	SiRe_0403	VapB-type antitoxin	0.62	0.81	0.774785	FALSE	2.3	0.765969	0.0076	TRUE	0.73	0.779621	NA		0.77	0.750392	0.43	FALSE
650472241	SiRe_0405	LmbE family protein	0.095	0.97	0.6023	FALSE	-1.4	0.669962	0.058	FALSE	0.2	0.602705	1	FALSE	-2.5	0.669344	0.0014	TRUE
650472242	SiRe_0406	glycosyl transferase group 1	-0.28	0.88	0.49349	FALSE	-1.2	0.568943	0.055	FALSE	0.051	0.495408	1	FALSE	-2.1	0.569426	0.0019	TRUE
650472243	SiRe_0407	Appr-1-p processing domain protein	0.87	0.46	0.519049	FALSE	0.65	0.555103	0.33	FALSE	0.52	0.515521	1	FALSE	-1.5	0.545495	0.018	TRUE
650472244	SiRe_0408	IS200/IS605 family OrfB protein	0.69	0.83	0.903807	FALSE	1.2	0.912592	0.25	FALSE	0.4	0.900511	1	FALSE	-3.4	0.899259	0.002	TRUE
650472245	SiRe_0409	IS200/IS605 family OrfA transposase	0.12	0.96	0.589001	FALSE	0.87	0.616873	0.23	FALSE	0.04	0.587673	NA		0.031	0.618068	0.96	FALSE
650472246	SiRe_0410	flavohemoprotein	-0.13	NA	1.01303		0	1.00325	1	FALSE	0	1.01212	NA		-2.2	1.00871	0.4	FALSE
650472247	SiRe_0411	ATPase	0.36	NA	0.626142		0.72	0.638529	NA		-0.13	0.624119	NA		-0.84	0.63608	NA
650472248	SiRe_0413	conserved hypothetical protein	0.41	0.81	0.497741	FALSE	0.72	0.47612	0.19	FALSE	0.79	0.506311	0.88	FALSE	0.89	0.484655	0.13	FALSE
650472249	SiRe_0414	oligopeptide/dipeptide ABC transporter, ATPase subunit	-0.1	0.93	0.262254	FALSE	0.25	0.261889	0.45	FALSE	-0.11	0.262266	1	FALSE	1.1	0.263312	0.00061	TRUE
650472250	SiRe_0415	oligopeptide/dipeptide ABC transporter, ATPase subunit	0.013	0.99	0.262406	FALSE	0.22	0.26218	0.51	FALSE	-0.37	0.262153	0.98	FALSE	0.94	0.263073	0.0024	TRUE
650472251	SiRe_0416	ABC-type dipeptide/oligopeptide/nickel transport system, permease	0.12	0.89	0.229213	FALSE	0.19	0.228938	0.51	FALSE	-0.27	0.228983	1	FALSE	1	0.229764	0.00011	TRUE
650472252	SiRe_0417	ABC-type dipeptide/oligopeptide/nickel transport system, permease	0.35	0.61	0.265568	FALSE	0.57	0.265422	0.059	FALSE	0.1	0.265444	1	FALSE	1	0.265952	0.0011	TRUE
650472253	SiRe_0418	conserved hypothetical protein	0.4	0.54	0.269452	FALSE	0.95	0.269469	0.0014	TRUE	-0.21	0.269441	1	FALSE	0.96	0.26949	0.0024	TRUE
650472254	SiRe_0419	conserved hypothetical protein	0.8	0.022	0.245283	TRUE	-1.2	0.331372	0.00087	TRUE	-0.12	0.239055	1	FALSE	-1.3	0.337637	0.00098	TRUE
650472255	SiRe_0420	alanyl-tRNA synthetase-like protein	0.61	0.55	0.416158	FALSE	-0.15	0.514278	0.82	FALSE	0.1	0.408468	NA		-0.89	0.516714	0.17	FALSE
650472256	SiRe_0421	ATP-dependent RNA helicase related protein	0.0042	NA	0.652189		-1.4	0.716807	NA		-0.31	0.650827	NA		-2.4	0.716521	NA
650472257	SiRe_0422	conserved hypothetical protein	-0.23	0.95	0.920295	FALSE	-2	1.0728	0.058	FALSE	-0.74	0.915344	NA		-4.7	1.06303	0.00031	TRUE
650472258	SiRe_0423	glutamine amidotransferase class-II	0.83	0.00019	0.175698	TRUE	1.3	0.187532	2.1e-10	TRUE	0.2	0.170357	1	FALSE	0.21	0.186322	0.39	FALSE
650472259	SiRe_0424	ABC transporter related protein	0.66	0.47	0.398832	FALSE	0.75	0.421945	0.13	FALSE	-0.068	0.385116	1	FALSE	-0.6	0.416356	0.26	FALSE
650472260	SiRe_0425	conserved hypothetical protein	-0.36	0.63	0.280056	FALSE	-0.87	0.398292	0.056	FALSE	0.0023	0.283734	1	FALSE	-1.3	0.40307	0.0052	TRUE
650472261	SiRe_0426	conserved hypothetical protein	-1	0.031	0.32151	TRUE	-0.98	0.452484	0.055	FALSE	-0.07	0.326802	1	FALSE	-0.77	0.467487	0.17	FALSE
650472262	SiRe_0427	Rossmann fold nucleotide-binding protein	-0.68	0.2	0.298907	FALSE	-0.88	0.376666	0.037	TRUE	-0.33	0.300174	1	FALSE	-1.7	0.37753	0.00014	TRUE
650472263	SiRe_0428	Malate/L-lactate dehydrogenase	-0.82	0.81	1.13554	FALSE	-0.26	1.14478	0.87	FALSE	-0.11	1.15162	NA		-3.7	1.12975	0.023	TRUE
650472264	SiRe_0429	SAF domain protein	0.22	0.91	0.463662	FALSE	5	0.438959	5.8e-28	TRUE	-0.19	0.456707	1	FALSE	1.7	0.416421	0.00044	TRUE
650472265	SiRe_0430	D-galactarate dehydratase/altronate hydrolase domain protein	-0.21	0.92	0.476949	FALSE	5.3	0.462397	2.1e-28	TRUE	-0.18	0.477447	1	FALSE	1.3	0.448475	0.013	TRUE
650472266	SiRe_0431	mandelate racemase/muconate lactonizing family protein	0.28	0.87	0.484383	FALSE	3.3	0.452342	7.1e-12	TRUE	-0.5	0.469288	1	FALSE	1.1	0.437428	0.04	TRUE
650472267	SiRe_0432	conserved hypothetical protein	0.52	NA	1.21525		3.1	1.19939	0.035	TRUE	0.51	1.21525	NA		-0.13	1.16763	0.99	FALSE
650472268	SiRe_0433	high-affinity nickel-transporter	-0.45	0.63	0.357334	FALSE	0.57	0.372361	0.19	FALSE	0.75	0.368705	0.61	FALSE	0.035	0.375011	0.95	FALSE
650472269	SiRe_0434	transcriptional regulator, GntR family	0.52	0.35	0.268913	FALSE	0.78	0.287589	0.015	TRUE	0.053	0.260565	1	FALSE	0.21	0.292033	0.59	FALSE
650472270	SiRe_0435	Citryl-CoA lyase	-0.14	0.8	0.170395	FALSE	-0.23	0.193458	0.33	FALSE	-0.013	0.171192	1	FALSE	-0.27	0.198166	0.29	FALSE
650472271	SiRe_0436	thioesterase superfamily protein	0.27	0.84	0.361344	FALSE	0.68	0.440603	0.19	FALSE	-0.35	0.355279	1	FALSE	0.1	0.446734	0.89	FALSE
650472272	SiRe_0437	archaeal ATPase	-0.56	0.87	0.970509	FALSE	1	0.943385	0.38	FALSE	0.83	1.01573	NA		-1	0.933498	0.44	FALSE
650472273	SiRe_0438	conserved hypothetical protein	-0.35	0.92	1.20616	FALSE	0.39	1.2054	0.81	FALSE	0.59	1.21147	NA		-2.8	1.20161	0.13	FALSE
650472274	SiRe_0439	conserved hypothetical protein	0.36	0.88	0.720392	FALSE	0.68	0.544877	0.28	FALSE	-0.41	0.669944	NA		0.45	0.559681	0.53	FALSE
650472275	SiRe_0440	conserved hypothetical protein	-0.022	NA	1.20337		-0.55	1.18723	0.78	FALSE	0.5	1.21019	NA		-2.6	1.1809	0.16	FALSE
650472276	SiRe_0441	respiratory nitrate reductase, gamma subunit	-0.95	0.036	0.305861	TRUE	-0.71	0.397907	0.13	FALSE	-0.53	0.309824	0.82	FALSE	-0.099	0.421124	0.86	FALSE
650472277	SiRe_0442	respiratory nitrate reductase chaperone NarJ	-0.76	0.14	0.305043	FALSE	-0.86	0.416516	0.073	FALSE	-0.56	0.307187	0.75	FALSE	-0.69	0.431284	0.19	FALSE
650472278	SiRe_0443	respiratory nitrate reductase beta subunit	-0.22	0.82	0.275791	FALSE	-1.7	0.343074	4.4e-06	TRUE	-0.2	0.2759	1	FALSE	-1.4	0.349063	0.0005	TRUE
650472279	SiRe_0444	nitrate reductase, alpha subunit	-0.28	0.74	0.269891	FALSE	-1.2	0.304678	0.00025	TRUE	-0.27	0.269961	1	FALSE	-1.1	0.308178	0.0014	TRUE
650472280	SiRe_0445	major facilitator superfamily MFS_1	-0.2	NA	0.722438		0.83	0.758358	NA		-0.29	0.722013	NA		-1	0.750767	NA
650472281	SiRe_0446	thioesterase superfamily protein	0.036	0.99	0.747479	FALSE	-0.15	0.791776	0.89	FALSE	0.73	0.759482	NA		-1.4	0.789253	0.17	FALSE
650472282	SiRe_0447	hydrolase	-1.9	0.34	1.07514	FALSE	0.46	1.05858	0.73	FALSE	-1.7	1.0784	NA		-1.4	1.05236	0.33	FALSE
650472283	SiRe_0448	hydrolase	-0.77	NA	1.22111		1	1.22049	0.51	FALSE	-0.92	1.22103	NA		-1.6	1.21854	0.47	FALSE
650472284	SiRe_0449	ISC1395, Orf1	0.076	NA	1.00371		-0.37	1.05	NA		-0.46	0.994502	NA		-3.7	1.03563	NA
650472285	SiRe_0450	hypothetical protein	0.1	0.93	0.281123	FALSE	-0.71	0.291373	0.032	TRUE	0.31	0.281813	1	FALSE	-0.64	0.29356	0.075	FALSE
650472286	SiRe_0451	ATPase-like protein	-0.85	0.18	0.361866	FALSE	-0.65	0.374939	0.14	FALSE	-0.077	0.365756	1	FALSE	-0.77	0.377526	0.096	FALSE
650472287	SiRe_0452	Mn2+/Fe2+ transporters of NRAMP family, MntH	-0.81	0.62	0.617541	FALSE	0.66	0.619209	0.38	FALSE	0.54	0.644593	NA		-0.31	0.618769	0.73	FALSE
650472288	SiRe_0453	Ferritin Dps family protein	-2.1	1.8e-05	0.395598	TRUE	-0.58	0.408787	0.23	FALSE	0.089	0.39955	1	FALSE	0.2	0.414368	0.73	FALSE
650472289	SiRe_0454	Rieske (2Fe-2S) domain protein	-2.2	0.03	0.689087	TRUE	-1.1	0.723894	0.2	FALSE	-0.27	0.70575	NA		-0.4	0.736982	0.69	FALSE
650472290	SiRe_0455	conserved hypothetical protein	-0.52	0.54	0.345279	FALSE	-1.3	0.396775	0.0042	TRUE	0.37	0.349619	1	FALSE	-1.1	0.402636	0.023	TRUE
650472291	SiRe_0456	conserved hypothetical protein	-0.98	0.12	0.380886	FALSE	1.2	0.362483	0.0019	TRUE	-0.41	0.386444	1	FALSE	0.68	0.363922	0.13	FALSE
650472292	SiRe_0457	YHS domain protein	0.63	NA	1.04666		1.7	0.947109	0.12	FALSE	-0.29	1.00703	NA		0.092	0.934306	0.92	FALSE
650472293	SiRe_0458	HEPN domain protein	-0.28	0.88	0.513545	FALSE	-1.5	0.618379	0.042	TRUE	0.14	0.521146	NA		-1.5	0.627588	0.054	FALSE
650472294	SiRe_0459	DNA polymerase beta domain protein region	-0.19	0.88	0.367549	FALSE	-0.65	0.449348	0.23	FALSE	1.1	0.412972	NA		-0.53	0.466545	0.39	FALSE
650472295	SiRe_0460	flavin reductase-like domain	-0.15	0.95	0.553829	FALSE	-1.6	0.75206	0.066	FALSE	0.021	0.55494	1	FALSE	-2.8	0.748791	0.0023	TRUE
650472296	SiRe_0461	conserved hypothetical protein	0.14	0.95	0.485145	FALSE	1.7	0.575689	0.0078	TRUE	-0.1	0.480481	NA		-1.7	0.525792	0.0081	TRUE
650472297	SiRe_0463	ISC1395 transposon, Orf2	0.34	NA	1.01135		-0.47	1.0548	NA		-0.17	1.00132	NA		-4	1.0406	NA
650472298	SiRe_0464	major facilitator superfamily (MFS)	-0.87	0.34	0.447053	FALSE	-1.7	0.520014	0.0042	TRUE	0.064	0.454825	1	FALSE	-1.6	0.526012	0.011	TRUE
650472299	SiRe_0465	archaeal PaREP1/PaREP8 family	-0.76	NA	1.1884		1	1.17849	NA		-0.29	1.18567	NA		-1.5	1.18443	NA
650472300	SiRe_0466	archaeal PaREP1/PaREP8 family	-0.17	0.95	0.617708	FALSE	-0.095	0.705813	0.93	FALSE	0.93	0.665738	NA		-0.4	0.720427	0.7	FALSE
650472301	SiRe_0467	conserved hypothetical protein	0	NA	0.934219		0	0.93338	1	FALSE	-0.21	0.93524	NA		-1.5	0.937983	0.65	FALSE
650472302	SiRe_0468	ATPase, chromosome partitioning-like protein	-0.19	0.88	0.363874	FALSE	2	0.364833	2.2e-07	TRUE	0.29	0.365187	1	FALSE	0.71	0.363997	0.11	FALSE
650472303	SiRe_0469	IS200/IS605 family OrfB protein	0.65	0.6	0.477936	FALSE	2	0.48172	0.00012	TRUE	-0.098	0.476339	1	FALSE	-0.66	0.478267	0.27	FALSE
650472304	SiRe_0470	conserved hypothetical protein	-0.41	0.92	1.21804	FALSE	1.5	1.21717	0.31	FALSE	-0.41	1.2181	NA		-2.1	1.21105	0.32	FALSE
650472305	SiRe_0471	6-phosphogluconate dehydrogenase NAD-binding protein	-0.49	0.18	0.208965	FALSE	-1.6	0.245505	2.2e-09	TRUE	-0.24	0.209418	1	FALSE	-0.88	0.251145	0.0026	TRUE
650472306	SiRe_0473	CRISPR locus-related DNA-binding protein	-0.25	0.88	0.444763	FALSE	-0.65	0.493036	0.27	FALSE	-0.33	0.444231	1	FALSE	-1.4	0.494146	0.018	TRUE
650472307	SiRe_0474	conserved hypothetical protein	0	NA	1.07351		0.63	1.06874	0.71	FALSE	0	1.07341	NA		-0.53	1.06947	0.86	FALSE
650472308	SiRe_0475	ATPase	0.6	0.84	0.8091	FALSE	-1.4	0.991352	0.15	FALSE	0.025	0.803576	NA		-3.9	0.978971	0.0019	TRUE
650472309	SiRe_0476	hypothetical protein	0.48	NA	1.12241		0.45	1.11176	0.75	FALSE	-0.5	1.10397	NA		-0.77	1.1089	0.66	FALSE
650472310	SiRe_0477	conserved hypothetical protein	-0.35	0.82	0.428207	FALSE	0.94	0.447807	0.067	FALSE	0.3	0.436608	1	FALSE	-0.54	0.442773	0.35	FALSE
650472311	SiRe_0478	conserved hypothetical protein	1.4	0.22	0.63399	FALSE	-1.3	0.771269	0.15	FALSE	0.3	0.618899	NA		-1.1	0.788467	0.28	FALSE
650472312	SiRe_0479	conserved hypothetical protein	0.87	0.037	0.284328	TRUE	-1.6	0.324743	6.2e-06	TRUE	-0.46	0.282377	0.85	FALSE	-1.4	0.328124	0.00015	TRUE
650472313	SiRe_0481	Carboxymethylenebutenolidase	-0.21	0.91	0.454712	FALSE	-2.2	0.461221	1.1e-05	TRUE	0.73	0.455399	0.87	FALSE	-0.17	0.463825	0.79	FALSE
650472314	SiRe_0482	Peptidase S53 propeptide	0.31	0.84	0.419625	FALSE	2.7	0.419411	9.9e-10	TRUE	-0.28	0.419537	1	FALSE	1.4	0.419374	0.0047	TRUE
650472315	SiRe_0483	transcriptional activator, TenA family	0.72	0.057	0.250574	FALSE	-0.48	0.285677	0.15	FALSE	0.12	0.248224	1	FALSE	-1.1	0.287352	0.0017	TRUE
650472316	SiRe_0484	aldehyde oxidase and xanthine dehydrogenase molybdopterin binding protein	0.16	0.8	0.186336	FALSE	-1.7	0.211148	1.1e-13	TRUE	0.34	0.186457	0.75	FALSE	-0.31	0.217562	0.25	FALSE
650472317	SiRe_0485	conserved hypothetical protein	0.048	0.98	0.673967	FALSE	-1.6	0.891904	0.12	FALSE	0.64	0.679722	NA		-1.7	0.903993	0.13	FALSE
650472318	SiRe_0486	malto-oligosyltrehalose trehalohydrolase	-0.25	0.79	0.283149	FALSE	0.0019	0.302511	1	FALSE	0.29	0.287167	1	FALSE	-0.77	0.303263	0.036	TRUE
650472320	SiRe_0487	glycoside hydrolase family 13 protein	-1.3	0.46	0.809157	FALSE	-0.63	0.797771	0.55	FALSE	-0.066	0.827913	1	FALSE	-2.6	0.795287	0.006	TRUE
650472321	SiRe_0488	ISH3 family transposase	-0.54	NA	1.02132		1.6	1.01087	NA		-0.21	1.02639	NA		-3.4	0.996517	NA
650472322	SiRe_0489	isoamylase/4-alpha-glucanotransferase (EC 2.4.1.25)	-0.21	0.95	0.837246	FALSE	-0.25	0.86176	0.83	FALSE	-0.31	0.836329	NA		-2.2	0.856929	0.039	TRUE
650472323	SiRe_0490	malto-oligosyltrehalose synthase	-0.34	NA	0.698678		-0.94	0.730416	NA		-0.3	0.698923	NA		-2.2	0.729344	NA
650472324	SiRe_0491	peptidase S41	0.2	0.75	0.203411	FALSE	-0.011	0.211883	0.97	FALSE	-0.46	0.202603	0.51	FALSE	-0.19	0.21345	0.52	FALSE
650472325	SiRe_0492	2,5-diamino-6-hydroxy-4-(5-phosphoribosylamino) pyrimidine1-reductase	-0.35	0.86	0.564214	FALSE	-1.5	0.685536	0.059	FALSE	-0.31	0.564829	NA		-1.9	0.690077	0.023	TRUE
650472326	SiRe_0493	hypothetical protein	0.36	0.87	0.59887	FALSE	0.14	0.676663	0.89	FALSE	0.17	0.594526	NA		-1.3	0.667791	0.12	FALSE
650472327	SiRe_0494	hypothetical protein	-0.76	0.52	0.479621	FALSE	-0.048	0.524552	0.95	FALSE	-0.41	0.484393	NA		-0.42	0.531411	0.56	FALSE
650472328	SiRe_0495	conserved hypothetical protein	-0.047	0.97	0.347101	FALSE	-0.15	0.383259	0.76	FALSE	-0.073	0.347036	1	FALSE	0.16	0.395991	0.78	FALSE
650472329	SiRe_0497	hypothetical protein	0.2	NA	1.17363		0.99	1.17463	0.58	FALSE	0.2	1.17345	NA		-0.47	1.17729	0.88	FALSE
650472330	SiRe_0496	hypothetical protein	-0.87	0.68	0.74547	FALSE	0.44	0.746332	0.63	FALSE	-0.46	0.757975	NA		1.2	0.793334	0.24	FALSE
650472331	SiRe_0498	conserved proviral protein	0.079	0.97	0.626542	FALSE	0.049	0.680961	0.96	FALSE	-0.35	0.616211	NA		-1.1	0.676567	0.19	FALSE
650472332	SiRe_0499	hypothetical protein	-0.11	0.97	0.989014	FALSE	-0.06	1.03012	0.95	FALSE	0.4	0.997189	NA		-2.4	1.0206	0.072	FALSE
650472333	SiRe_0500	conserved hypothetical protein	0.82	0.76	0.830098	FALSE	-0.14	0.862318	0.89	FALSE	0.37	0.828725	1	FALSE	-2.6	0.857698	0.012	TRUE
650472334	SiRe_0501	conserved proviral protein	0.29	0.91	0.637715	FALSE	1.4	0.646749	0.067	FALSE	-0.5	0.63404	1	FALSE	-0.65	0.641909	0.45	FALSE
650472335	SiRe_0502	conserved hypothetical protein	1.3	0.6	1.08459	FALSE	1.1	1.071	0.38	FALSE	0.62	1.06473	NA		-2.5	1.04924	0.077	FALSE
650472336	SiRe_0503	Vitamin K epoxide reductase	-0.098	NA	0.839971		0.94	0.894421	NA		-0.4	0.835872	NA		-2.6	0.868695	NA
650472337	SiRe_0504	conserved hypothetical protein	1.1	NA	1.21823		0.16	1.21972	NA		0.79	1.21754	NA		-4.7	1.21484	NA
650472338	SiRe_0505	hypothetical protein	0.13	0.97	0.905957	FALSE	3.1	0.84956	0.001	TRUE	0.17	0.907496	1	FALSE	-0.94	0.825614	0.41	FALSE
650472339	SiRe_0506	conserved hypothetical protein	-0.19	NA	0.990324		-0.035	0.979588	NA		0	0.989352	NA		-1.9	0.982641	NA
650472340	SiRe_0507	Pyroglutamyl-peptidase I	0.21	0.95	0.770812	FALSE	-0.47	0.829963	0.64	FALSE	-0.5	0.762528	NA		-2.7	0.821662	0.0083	TRUE
650472341	SiRe_0508	conserved hypothetical protein	-0.35	0.75	0.350296	FALSE	0.085	0.353276	0.86	FALSE	-0.059	0.350948	1	FALSE	0.11	0.354928	0.82	FALSE
650472343	SiRe_0509	metallophosphoesterase	0.43	0.86	0.642198	FALSE	-0.23	0.703364	0.8	FALSE	0.19	0.638703	NA		-1.2	0.703297	0.19	FALSE
650472344	SiRe_0510	major intrinsic protein	-0.87	0.7	0.787537	FALSE	-2.7	0.928486	0.016	TRUE	-0.23	0.795266	NA		-3.8	0.927855	0.0021	TRUE
650472345	SiRe_0511	glycerol kinase (EC 2.7.1.30)	-0.87	0.067	0.307077	FALSE	-2.2	0.416919	1.8e-06	TRUE	-0.62	0.308546	0.65	FALSE	-2	0.423408	7.2e-05	TRUE
650472346	SiRe_0512	hypothetical protein	0	NA	1.18436		-0.38	1.19214	0.83	FALSE	-0.7	1.19006	NA		-1.3	1.19192	0.55	FALSE
650472347	SiRe_0513	transcriptional regulator, AsnC family	-1.1	0.41	0.608274	FALSE	-1.2	0.694649	0.16	FALSE	0.082	0.648999	NA		-0.69	0.72082	0.49	FALSE
650472348	SiRe_0514	conserved prokaryal membrane protein	-0.66	0.71	0.600534	FALSE	-0.89	0.673164	0.27	FALSE	-0.21	0.605893	NA		-0.6	0.687771	0.51	FALSE
650472349	SiRe_0515	acyl-CoA dehydrogenase domain protein	-1.3	4.7e-06	0.234783	TRUE	-0.72	0.24789	0.0095	TRUE	-0.22	0.241732	1	FALSE	0.34	0.259172	0.31	FALSE
650472350	SiRe_0516	AMP-dependent synthetase and ligase	-0.76	0.0085	0.211066	TRUE	-0.7	0.225693	0.005	TRUE	-0.31	0.213517	0.93	FALSE	0.34	0.236107	0.26	FALSE
650472351	SiRe_0517	medium-chain-fatty-acid--CoA ligase (AlkK-1)	0.67	0.78	0.739428	FALSE	-0.27	0.766424	0.78	FALSE	0.26	0.735891	1	FALSE	-2.8	0.761039	0.0024	TRUE
650472352	SiRe_0518	conserved hypothetical protein	-0.48	0.82	0.604676	FALSE	0.95	0.656056	0.22	FALSE	0.99	0.661304	NA		-0.68	0.640736	0.44	FALSE
650472354	SiRe_0519	major facilitator superfamily MFS_1	-2.2	0.04	0.721053	TRUE	1	0.724989	0.22	FALSE	-1.2	0.722528	0.85	FALSE	-0.73	0.72337	0.45	FALSE
650472355	SiRe_0520	hypothetical protein	0.12	NA	1.11879		1	1.19541	0.45	FALSE	-0.014	1.11706	NA		-2.7	1.16114	0.096	FALSE
650472356	SiRe_0521	IS200/IS605 family OrfB protein	0.55	0.71	0.497563	FALSE	1.4	0.517619	0.017	TRUE	-0.017	0.494425	1	FALSE	-1.3	0.508183	0.041	TRUE
650472357	SiRe_0522	ISH3 family transposase	0.066	NA	1.17689		0.66	1.17919	NA		0.58	1.18372	NA		-3.6	1.16788	NA
650472358	SiRe_0523	hypothetical protein	0	NA	0.94119		0	0.937033	1	FALSE	0	0.941038	NA		-1.8	0.942216	0.54	FALSE
650472359	SiRe_0524	hypothetical protein	0.15	NA	1.22074		0.9	1.21876	0.57	FALSE	0.9	1.2209	NA		-0.21	1.21884	0.93	FALSE
650472360	SiRe_0525	membrane protein	-0.11	0.96	0.543523	FALSE	-0.18	0.633672	0.83	FALSE	-0.88	0.532692	NA		-0.54	0.643636	0.54	FALSE
650472361	SiRe_0526	transcriptional regulator, GntR family	-0.096	NA	1.11458		0.68	1.16831	0.67	FALSE	0.036	1.11774	NA		-1.4	1.15053	0.44	FALSE
650472362	SiRe_0527	conserved hypothetical protein	0.14	0.96	0.772144	FALSE	-0.99	0.94507	0.35	FALSE	-0.14	0.767672	NA		-2.1	0.941929	0.086	FALSE
650472363	SiRe_0528	conserved hypothetical protein	1	0.12	0.395175	FALSE	0.27	0.407368	0.61	FALSE	-0.087	0.39458	1	FALSE	-0.033	0.409001	0.95	FALSE
650472364	SiRe_0529	hypothetical protein	0.79	NA	1.01532		-1.1	1.12962	0.33	FALSE	0.54	1.01045	NA		-2.6	1.12152	0.059	FALSE
650472365	SiRe_0530	conserved hypothetical protein	0.0088	0.99	0.431721	FALSE	-0.85	0.437972	0.093	FALSE	-1.2	0.431202	0.26	FALSE	-0.17	0.439845	0.78	FALSE
650472366	SiRe_0531	conserved hypothetical protein	0.75	0.24	0.343804	FALSE	3.1	0.345816	3.8e-17	TRUE	-0.23	0.341971	1	FALSE	1.1	0.343181	0.0066	TRUE
650472367	SiRe_0532	4Fe-4S ferredoxin, iron-sulfur binding domain containing protein	0.13	0.89	0.248743	FALSE	1.3	0.265819	4.2e-06	TRUE	0.28	0.250731	1	FALSE	1.1	0.274793	0.00085	TRUE
650472368	SiRe_0533	sulfur reductase alpha subunit (EC 1.97.1.3)	-0.21	0.85	0.300218	FALSE	0.7	0.300613	0.039	TRUE	-0.51	0.298093	0.82	FALSE	1	0.309549	0.0056	TRUE
650472369	SiRe_0534	sulfur reductase beta subunit (EC 1.97.1.3)	-0.52	0.73	0.493359	FALSE	0.2	0.518733	0.76	FALSE	-0.27	0.49816	NA		0.29	0.534654	0.69	FALSE
650472370	SiRe_0535	sulfur reductase gamma subunit (EC 1.97.1.3)	-0.73	0.53	0.484099	FALSE	0.091	0.502696	0.89	FALSE	-0.25	0.487366	1	FALSE	0.3	0.511484	0.67	FALSE
650472371	SiRe_0536	4Fe-4S ferredoxin, iron-sulfur binding domain	-0.71	0.57	0.505112	FALSE	-0.31	0.556947	0.67	FALSE	-0.41	0.508952	NA		-0.36	0.567942	0.65	FALSE
650472372	SiRe_0537	cytoplasmic chaperone TorD family protein	-0.41	0.84	0.539941	FALSE	0.79	0.599117	0.27	FALSE	-0.82	0.533091	NA		0.6	0.618111	0.46	FALSE
650472373	SiRe_0538	nitric oxide reductase large subunit-like protein	-0.04	0.98	0.400964	FALSE	2.4	0.39245	7.5e-09	TRUE	0.26	0.404147	1	FALSE	2.4	0.40077	9.2e-08	TRUE
650472374	SiRe_0539	Cupin 2 conserved barrel domain protein	0.35	0.69	0.304996	FALSE	0.3	0.362367	0.52	FALSE	-0.3	0.300382	1	FALSE	0.077	0.37166	0.89	FALSE
650472375	SiRe_0540	conserved hypothetical protein	0.092	NA	0.813038		-1.4	1.01774	0.26	FALSE	1.2	0.865835	NA		-1.1	1.05132	0.42	FALSE
650472376	SiRe_0541	conserved hypothetical protein	-0.066	0.97	0.416427	FALSE	-0.74	0.51445	0.23	FALSE	0.45	0.426693	NA		0.06	0.547561	0.95	FALSE
650472377	SiRe_0542	beta-lactamase domain protein	0.37	NA	1.05813		-0.66	1.09357	0.63	FALSE	-0.18	1.05023	NA		-2	1.09087	0.18	FALSE
650472378	SiRe_0543	Radical SAM domain protein	0.17	0.96	0.903231	FALSE	-0.59	1.00069	0.6	FALSE	0.096	0.902546	NA		-2	0.995257	0.12	FALSE
650472379	SiRe_0544	AAA ATPase	-0.15	0.95	0.572143	FALSE	1	0.611357	0.15	FALSE	-0.71	0.565523	NA		-0.85	0.598753	0.27	FALSE
650472380	SiRe_0545	hypothetical protein	-1.3	0.53	0.86499	FALSE	-2.1	0.973664	0.066	FALSE	-1.5	0.863953	NA		-3.9	0.96996	0.0023	TRUE
650472381	SiRe_0546	conserved hypothetical protein	0.69	0.5	0.425392	FALSE	-0.43	0.531229	0.5	FALSE	-0.29	0.415748	1	FALSE	-1.2	0.532751	0.061	FALSE
650472382	SiRe_0548	dipeptidyl aminopeptidase/acylaminoacyl-peptidase	0.37	0.82	0.458368	FALSE	3.2	0.455163	2.3e-11	TRUE	-0.48	0.455762	1	FALSE	0.68	0.451895	0.23	FALSE
650472383	SiRe_0549	IS200/IS605 family OrfB protein	0.82	0.54	0.554282	FALSE	1.7	0.563368	0.0059	TRUE	-0.014	0.551428	1	FALSE	-1.3	0.557074	0.066	FALSE
650472384	SiRe_0550	hypothetical protein	0.011	NA	1.19367		1.2	1.19237	NA		0.064	1.19358	NA		-2.9	1.19374	NA
650472385	SiRe_0551	5-oxoprolinase (ATP-hydrolyzing)	1.7	0.006	0.460495	TRUE	-3.2	0.474519	1.4e-10	TRUE	0.61	0.459901	1	FALSE	-0.52	0.478779	0.4	FALSE
650472386	SiRe_0552	5-oxoprolinase (ATP-hydrolyzing)	1.9	0.00042	0.424272	TRUE	-3.5	0.443	7.4e-14	TRUE	0.66	0.42356	0.9	FALSE	0.46	0.454365	0.45	FALSE
650472387	SiRe_0553	putative transcriptional regulator, AsnC family	-0.03	0.98	0.329328	FALSE	0.15	0.38018	0.76	FALSE	0.53	0.335351	0.88	FALSE	1.6	0.432172	0.0013	TRUE
650472388	SiRe_0554	permease for cytosine/purines, CodB	2	0.0051	0.54416	TRUE	-0.35	0.544636	0.61	FALSE	0.44	0.543511	1	FALSE	2.7	0.548335	2.4e-05	TRUE
650472389	SiRe_0555	conserved hypothetical protein	2.1	0.0014	0.490986	TRUE	-0.27	0.492612	0.68	FALSE	0.32	0.487532	1	FALSE	2.6	0.508663	5.5e-06	TRUE
650472390	SiRe_0556	conserved hypothetical protein	2	0.0013	0.466102	TRUE	-0.21	0.466631	0.73	FALSE	0.34	0.464921	1	FALSE	2.7	0.472525	5.6e-07	TRUE
650472391	SiRe_0557	Hydantoinase/oxoprolinase	1.9	0.0055	0.504761	TRUE	-0.64	0.505778	0.3	FALSE	0.37	0.503936	1	FALSE	1.7	0.508774	0.0038	TRUE
650472392	SiRe_0558	conserved hypothetical protein	0.0034	1	0.51107	FALSE	-0.17	0.559997	0.82	FALSE	-0.24	0.509071	1	FALSE	-1.9	0.554456	0.0033	TRUE
650472393	SiRe_0559	Bacterio-opsin activator HTH domain protein	0.13	0.95	0.499518	FALSE	0.71	0.50447	0.24	FALSE	0.61	0.50793	1	FALSE	-0.59	0.501701	0.37	FALSE
650472394	SiRe_0560	major facilitator superfamily MFS_1	1.1	0.41	0.602518	FALSE	7	0.595697	6.6e-29	TRUE	1.9	0.607242	0.098	FALSE	3.3	0.594812	1.3e-06	TRUE
650472395	SiRe_0561	mandelate racemase/muconate lactonizing protein	-0.12	0.95	0.469368	FALSE	3.6	0.443636	9e-15	TRUE	0.67	0.481177	0.98	FALSE	1.9	0.441178	0.00014	TRUE
650472396	SiRe_0562	Alcohol dehydrogenase GroES domain protein	0.12	0.95	0.442239	FALSE	1.9	0.446531	0.0001	TRUE	0.2	0.442476	1	FALSE	0.37	0.444966	0.53	FALSE
650472397	SiRe_0563	hypothetical protein	0	NA	1.10692		0	1.10337	1	FALSE	-0.29	1.11007	NA		-2.9	1.1173	0.3	FALSE
650472398	SiRe_0564	conserved hypothetical protein	-0.39	NA	1.14419		0.26	1.16448	0.86	FALSE	1.7	1.17528	NA		-2	1.15726	0.24	FALSE
650472399	SiRe_0565	conserved hypothetical protein	0.19	0.83	0.255003	FALSE	0.65	0.254119	0.023	TRUE	-0.28	0.25308	1	FALSE	0.79	0.257607	0.0092	TRUE
650472400	SiRe_0566	conserved hypothetical protein	-0.96	0.096	0.357454	FALSE	0.82	0.358825	0.045	TRUE	-0.34	0.358248	1	FALSE	0.13	0.35911	0.8	FALSE
650472401	SiRe_0567	hypothetical protein	0	NA	0.960791		0.15	0.956646	NA		-0.024	0.960795	NA		-1.7	0.957367	NA
650472402	SiRe_0568	acetylornithine deacetylase or succinyl-diaminopimelate desuccinylase	-0.048	0.97	0.340058	FALSE	-0.14	0.366756	0.77	FALSE	-0.25	0.33905	1	FALSE	-1.5	0.364838	0.0004	TRUE
650472403	SiRe_0569	major facilitator superfamily MFS_1	0.71	NA	0.7095		0.68	0.737338	NA		-0.3	0.704483	NA		-1.9	0.729247	NA
650472404	SiRe_0570	peptidase S58 DmpA	0.2	0.92	0.471892	FALSE	0.54	0.519903	0.41	FALSE	-0.35	0.467472	1	FALSE	-0.87	0.514781	0.18	FALSE
650472405	SiRe_0571	short-chain dehydrogenase/reductase SDR	0.3	0.6	0.221882	FALSE	-0.098	0.294844	0.79	FALSE	-0.46	0.217027	0.59	FALSE	-0.9	0.295742	0.01	TRUE
650472406	SiRe_0573	hypothetical protein	-0.79	0.73	0.77065	FALSE	2.4	0.717646	0.0023	TRUE	0.2	0.800766	1	FALSE	-0.015	0.704438	1	FALSE
650472407	SiRe_0574	beta-lactamase domain protein	-0.14	0.96	0.646731	FALSE	2.3	0.639056	0.00091	TRUE	-0.33	0.64602	1	FALSE	0.73	0.637957	0.38	FALSE
650472408	SiRe_0575	Bacterio-opsin activator HTH domain protein	-0.87	0.49	0.534293	FALSE	0.62	0.517255	0.31	FALSE	-0.63	0.538607	1	FALSE	-0.0077	0.519889	1	FALSE
650472409	SiRe_0576	homogentisate 1,2-dioxygenase (EC 1.13.11.5)	0.17	0.95	0.575937	FALSE	0.44	0.57337	0.55	FALSE	-0.13	0.574336	1	FALSE	-0.27	0.573949	0.74	FALSE
650472410	SiRe_0577	Luciferase-like monooxygenase	-0.32	0.88	0.585789	FALSE	1	0.580849	0.14	FALSE	-0.34	0.58581	1	FALSE	1	0.583958	0.16	FALSE
650472411	SiRe_0578	cyclase family protein	-0.27	0.86	0.390098	FALSE	1.4	0.396912	0.0019	TRUE	0.26	0.395616	1	FALSE	-0.033	0.393607	0.96	FALSE
650472412	SiRe_0580	hypothetical protein	0.03	NA	0.960024		0.16	0.95498	NA		0.03	0.959996	NA		-1.6	0.955807	NA
650472413	SiRe_0581	AAA ATPase-like protein	0.09	0.93	0.248155	FALSE	-0.35	0.264496	0.27	FALSE	-0.42	0.244889	0.81	FALSE	-0.41	0.268899	0.22	FALSE
650472414	SiRe_0582	hypothetical protein	0.07	0.96	0.371018	FALSE	0.25	0.374739	0.61	FALSE	-0.75	0.368759	0.6	FALSE	-0.2	0.375896	0.7	FALSE
650472415	SiRe_0583	hypothetical protein	-0.55	0.76	0.561183	FALSE	0.76	0.57108	0.26	FALSE	-0.42	0.563431	NA		1.2	0.595965	0.099	FALSE
650472416	SiRe_0584	VapC-type toxin	-0.4	0.69	0.352845	FALSE	-0.31	0.385532	0.53	FALSE	0.22	0.362292	1	FALSE	0.47	0.407992	0.37	FALSE
650472417	SiRe_0585	VapB-type antitoxin	0.24	NA	0.906024		-1.4	1.05391	0.25	FALSE	0.64	0.916811	NA		-1.8	1.06185	0.17	FALSE
650472418	SiRe_0586	hypothetical protein	0.31	NA	1.15783		0.21	1.15811	0.85	FALSE	0.3	1.15762	NA		-0.71	1.1581	0.84	FALSE
650472419	SiRe_0587	hypothetical protein	0.45	0.84	0.598337	FALSE	-0.57	0.61403	0.45	FALSE	-2.6	0.596389	0.0062	TRUE	-0.22	0.617727	0.79	FALSE
650472420	SiRe_0588	ABC transporter ATP-binding protein	0.44	0.85	0.620737	FALSE	-0.31	0.664122	0.71	FALSE	-1.7	0.615783	0.26	FALSE	-0.48	0.669789	0.59	FALSE
650472421	SiRe_0589	hypothetical protein	-1.4	2.5e-05	0.261301	TRUE	-1.3	0.283915	2.2e-05	TRUE	0.51	0.264477	0.7	FALSE	0.23	0.293561	0.57	FALSE
650472422	SiRe_0590	beta-lactamase domain-containing protein	-0.23	0.83	0.297207	FALSE	-0.92	0.3263	0.011	TRUE	-0.25	0.297214	1	FALSE	0.16	0.338687	0.73	FALSE
650472423	SiRe_0591	helicase domain protein	-0.26	0.55	0.176074	FALSE	-0.94	0.19173	5.4e-06	TRUE	-0.7	0.175488	0.013	TRUE	-0.14	0.196542	0.61	FALSE
650472424	SiRe_0592	hypothetical protein	-0.15	0.91	0.338442	FALSE	-0.86	0.394644	0.059	FALSE	-0.55	0.336327	0.85	FALSE	-0.14	0.410496	0.8	FALSE
650472425	SiRe_0593	ATPase (AAA+ superfamily)-like protein	-0.16	0.84	0.219532	FALSE	-0.58	0.227327	0.024	TRUE	-0.62	0.219251	0.24	FALSE	-0.1	0.229505	0.75	FALSE
650472426	SiRe_0594	conserved hypothetical protein	-0.04	0.96	0.229537	FALSE	-0.16	0.234587	0.59	FALSE	-0.64	0.22926	0.25	FALSE	0.027	0.23592	0.94	FALSE
650472427	SiRe_0595	hypothetical protein	0	NA	0.946939		-0.074	0.940501	NA		0	0.946823	NA		-1.7	0.943501	NA
650472428	SiRe_0596	PaREP1/PaREP8 domain containing family protein	0.93	0.15	0.378398	FALSE	1.9	0.395508	5.4e-06	TRUE	-0.099	0.37469	1	FALSE	-0.053	0.388762	0.93	FALSE
650472429	SiRe_0597	CRISPR-associated protein, Cmr3 family	-0.5	0.6	0.364818	FALSE	-1.1	0.384424	0.011	TRUE	0.18	0.367955	1	FALSE	-0.27	0.391433	0.62	FALSE
650472430	SiRe_0598	CRISPR-associated protein, Cmr2 family	-0.7	0.061	0.244373	FALSE	-0.85	0.249356	0.0019	TRUE	-0.0022	0.245294	1	FALSE	0.024	0.251767	0.95	FALSE
650472431	SiRe_0599	CRISPR-associated protein, Cmr6 family	-0.72	0.061	0.251732	FALSE	-0.44	0.259214	0.15	FALSE	-0.018	0.253739	1	FALSE	0.14	0.263252	0.69	FALSE
650472432	SiRe_0600	CRISPR-associated protein, Cmr1 family	-0.75	0.0072	0.204747	TRUE	-0.79	0.212117	0.00073	TRUE	0.029	0.206029	1	FALSE	0.083	0.215503	0.79	FALSE
650472433	SiRe_0601	CRISPR-associated protein, Cmr5 family	-0.71	0.014	0.207689	TRUE	-0.52	0.219959	0.037	TRUE	-0.18	0.209475	1	FALSE	0.042	0.225193	0.9	FALSE
650472434	SiRe_0602	CRISPR-associated protein, Cmr4 family	-0.75	0.11	0.288468	FALSE	-0.23	0.292534	0.55	FALSE	-0.14	0.289174	1	FALSE	-0.017	0.293997	0.97	FALSE
650472435	SiRe_0603	CRISPR-associated protein Cmrx	-0.55	0.4	0.300665	FALSE	0.11	0.303511	0.79	FALSE	-0.08	0.301012	1	FALSE	-0.029	0.30423	0.95	FALSE
650472436	SiRe_0604	IS110 family transposase	-0.19	0.93	0.488396	FALSE	0.32	0.50101	0.62	FALSE	-0.072	0.489222	1	FALSE	-0.99	0.499468	0.11	FALSE
650472437	SiRe_0605	VapB-type antitoxin	0.12	NA	1.02264		-1.9	1.12286	0.12	FALSE	-0.33	1.01622	NA		-3.3	1.1184	0.016	TRUE
650472438	SiRe_0606	VapC-type toxin	-0.78	0.62	0.597273	FALSE	-1.2	0.73708	0.15	FALSE	-0.25	0.602573	NA		-1.9	0.7404	0.041	TRUE
650472439	SiRe_0607	hypothetical protein	-0.094	0.97	0.638174	FALSE	-0.18	0.698977	0.85	FALSE	0.15	0.643617	NA		-1.2	0.697024	0.16	FALSE
650472440	SiRe_0608	xanthine and Co dehydrogenase maturation factor	-0.55	0.66	0.460502	FALSE	0.46	0.460372	0.42	FALSE	0.22	0.461398	1	FALSE	0.36	0.460894	0.57	FALSE
650472441	SiRe_0609	amino acid/polyamine/organocation transporter, APC superfamily (TC 2.A.3)	-0.3	0.6	0.222261	FALSE	0.095	0.228396	0.75	FALSE	-0.42	0.22213	0.73	FALSE	0.15	0.230363	0.64	FALSE
650472442	SiRe_0610	glycosyl transferase family 2	-0.64	0.68	0.556991	FALSE	0.31	0.634682	0.74	FALSE	-0.55	0.557567	1	FALSE	-2.2	0.621138	0.0028	TRUE
650472443	SiRe_0611	PaREP1/PaREP8 domain containing family protein	-0.029	0.98	0.391771	FALSE	0.26	0.450778	0.66	FALSE	0.069	0.393301	1	FALSE	-0.89	0.447803	0.11	FALSE
650472444	SiRe_0612	hypothetical protein	-0.75	NA	1.21151		1.7	1.21314	NA		0.15	1.21402	NA		-3.2	1.2088	NA
650472445	SiRe_0613	IS200/IS605 family OrfB protein	0.29	NA	0.645973		1.4	0.659122	NA		-0.25	0.644415	NA		-2.3	0.652129	NA
650472446	SiRe_0614	DNA polymerase II (DNA polymerase B2) amino-end (dpo2)	-0.92	0.17	0.389526	FALSE	-0.079	0.485585	0.9	FALSE	0.63	0.406418	0.9	FALSE	0.38	0.513923	0.59	FALSE
650472447	SiRe_0615	DNA polymerase elongation subunit (family B)	-0.88	0.41	0.486775	FALSE	-0.19	0.505615	0.77	FALSE	0.65	0.490005	1	FALSE	-0.7	0.506925	0.27	FALSE
650472448	SiRe_0616	conserved hypothetical protein	-0.66	NA	0.863177		0.53	0.890753	NA		0.5	0.869028	NA		-2.7	0.882868	NA
650472449	SiRe_0617	hypothetical protein	0.74	0.84	1.12065	FALSE	1	1.14247	0.46	FALSE	1.2	1.1308	NA		-3.6	1.11967	0.019	TRUE
650472450	SiRe_0618	type III restriction protein res subunit	-0.32	0.8	0.384136	FALSE	-1.5	0.433277	0.0012	TRUE	-0.58	0.383872	0.9	FALSE	-1.7	0.435776	0.00067	TRUE
650472451	SiRe_0619	conserved hypothetical protein	-0.26	0.87	0.447511	FALSE	-1.7	0.520301	0.0035	TRUE	0.085	0.448434	1	FALSE	-2	0.522895	0.001	TRUE
650472452	SiRe_0620	hypothetical protein	0.97	0.73	1.15219	FALSE	1.6	1.15733	0.25	FALSE	0.094	1.13165	NA		-3.4	1.12065	0.035	TRUE
650472453	SiRe_0621	Cupin 2 conserved barrel domain protein	0.064	0.97	0.541937	FALSE	1.3	0.552939	0.039	TRUE	-0.75	0.537214	0.98	FALSE	-0.5	0.547731	0.5	FALSE
650472454	SiRe_0622	conserved hypothetical protein	-0.14	NA	0.844148		-1.1	0.978023	0.35	FALSE	0.46	0.859935	NA		-2.2	0.97571	0.095	FALSE
650472455	SiRe_0623	conserved hypothetical protein	-0.33	0.86	0.517826	FALSE	2.8	0.509738	3.8e-07	TRUE	-0.1	0.518759	1	FALSE	1.7	0.509567	0.0051	TRUE
650472456	SiRe_0624	blue (type 1) copper domain protein	-0.092	0.96	0.471123	FALSE	2.8	0.469135	1.6e-08	TRUE	-0.39	0.470877	1	FALSE	1.2	0.468951	0.035	TRUE
650472457	SiRe_0625	hypothetical protein	-1.9	NA	1.21413		0.15	1.21921	0.93	FALSE	-1.4	1.21684	NA		-2.9	1.21122	0.1	FALSE
650472458	SiRe_0626	hypothetical protein	-0.37	NA	0.828656		0.7	0.919833	0.56	FALSE	-0.15	0.835746	NA		-1.2	0.895211	0.31	FALSE
650472459	SiRe_0627	conserved hypothetical protein	-0.053	0.96	0.278619	FALSE	2.9	0.266832	6.9e-25	TRUE	-0.034	0.279041	1	FALSE	1.7	0.265008	4e-09	TRUE
650472460	SiRe_0628	HTH DNA binding domain	0.015	0.99	0.369752	FALSE	-0.39	0.435419	0.46	FALSE	-0.59	0.367035	0.87	FALSE	-1.1	0.436869	0.031	TRUE
650472461	SiRe_0629	conserved hypothetical protein	-0.1	0.96	0.509641	FALSE	0.98	0.58578	0.16	FALSE	-0.37	0.507643	1	FALSE	-0.35	0.578392	0.66	FALSE
650472462	SiRe_0630	zinc finger C2H2-type domain protein	0.19	0.95	0.714056	FALSE	2	0.71259	0.012	TRUE	0.53	0.723991	NA		-0.11	0.694527	0.93	FALSE
650472463	SiRe_0631	hypothetical protein	-0.11	0.97	1.00014	FALSE	1.3	1.01171	0.27	FALSE	0.69	1.00831	1	FALSE	-2.4	1.00086	0.063	FALSE
650472464	SiRe_0632	IS200/IS605 family OrfB protein	0.21	NA	0.662662		0.43	0.683094	NA		-0.24	0.662182	NA		-2.7	0.678687	NA
650472465	SiRe_0633	IS200/IS605 family OrfA transposase	0.43	0.68	0.365308	FALSE	-0.3	0.422821	0.56	FALSE	-0.39	0.363791	1	FALSE	-0.8	0.425945	0.12	FALSE
650472466	SiRe_0634	UspA domain protein	0.24	0.88	0.440317	FALSE	2.2	0.441562	3.5e-06	TRUE	-0.22	0.440189	1	FALSE	-0.089	0.440895	0.89	FALSE
650472467	SiRe_0635	peptidase M19 renal dipeptidase	0.26	0.79	0.296536	FALSE	0.06	0.35036	0.91	FALSE	-0.21	0.294501	1	FALSE	-0.91	0.349904	0.03	TRUE
650472468	SiRe_0636	major facilitator superfamily MFS_1	-0.54	0.39	0.295411	FALSE	-1.1	0.328918	0.0018	TRUE	-0.064	0.297287	1	FALSE	-0.13	0.339877	0.78	FALSE
650472469	SiRe_0637	putative circadian clock protein, KaiC	0.55	0.5	0.343081	FALSE	1.6	0.364199	8.5e-05	TRUE	-0.2	0.337068	1	FALSE	-0.71	0.353292	0.1	FALSE
650472470	SiRe_0638	Bacitracin resistance protein BacA	0.57	0.62	0.434503	FALSE	0.24	0.524714	0.74	FALSE	0.29	0.431343	1	FALSE	-0.78	0.522872	0.24	FALSE
650472471	SiRe_0639	peptidase M48 Ste24p	0.68	0.11	0.260368	FALSE	1.7	0.273874	1.4e-08	TRUE	0.22	0.258571	1	FALSE	0.92	0.275195	0.0044	TRUE
650472472	SiRe_0640	glutamine amidotransferase class-I	0.2	0.88	0.363116	FALSE	1.1	0.379929	0.012	TRUE	0.45	0.367247	1	FALSE	0.0094	0.378318	0.98	FALSE
650472473	SiRe_0641	TQO small subunit DoxA domain protein	-0.37	0.86	0.562324	FALSE	2.5	0.549474	1.8e-05	TRUE	-0.27	0.563459	1	FALSE	1.2	0.546415	0.085	FALSE
650472474	SiRe_0642	TQO small subunit DoxD	0.073	0.98	0.902959	FALSE	2.3	0.895225	0.023	TRUE	0.47	0.907905	1	FALSE	-1.1	0.885771	0.36	FALSE
650472475	SiRe_0643	amidohydrolase	0.32	0.86	0.483441	FALSE	0.84	0.492486	0.15	FALSE	0.027	0.482699	1	FALSE	-1.2	0.489897	0.042	TRUE
650472476	SiRe_0644	hypothetical protein	-0.064	0.96	0.298976	FALSE	0.07	0.318026	0.87	FALSE	-0.48	0.297912	0.87	FALSE	-0.2	0.320999	0.64	FALSE
650472477	SiRe_0645	hypothetical protein	0.15	0.91	0.327886	FALSE	0.61	0.338231	0.12	FALSE	-0.38	0.326336	1	FALSE	0.26	0.340736	0.57	FALSE
650472478	SiRe_0646	conserved hypothetical protein	-0.97	0.52	0.629707	FALSE	2	0.616657	0.0034	TRUE	0.16	0.6426	1	FALSE	0.55	0.613963	0.5	FALSE
650472479	SiRe_0647	hypothetical protein	0.054	NA	1.10089		1.5	1.09098	0.29	FALSE	0.28	1.09826	NA		0.15	1.09491	0.93	FALSE
650472480	SiRe_0648	UbiE/COQ5 methyltransferase	-0.16	0.92	0.358527	FALSE	-0.67	0.436092	0.19	FALSE	-0.1	0.359135	1	FALSE	-0.47	0.449231	0.42	FALSE
650472481	SiRe_0649	DNA repair ATPase	-0.51	0.31	0.252011	FALSE	-0.16	0.258841	0.62	FALSE	0.009	0.254121	1	FALSE	0.15	0.262907	0.67	FALSE
650472482	SiRe_0651	amino acid/polyamine/organocation transporter, APC superfamily (TC 2.A.3)	-1	NA	0.61124		-0.9	0.631181	NA		-0.34	0.613143	NA		-2.6	0.629838	NA
650472483	SiRe_0650	conserved hypothetical protein	-1.2	0.18	0.498392	FALSE	1.4	0.457414	0.0042	TRUE	-0.88	0.502145	0.78	FALSE	1.4	0.460748	0.013	TRUE
650472484	SiRe_0652	acetyl coenzyme A synthetase (ADP forming), alpha domain protein	-0.0018	1	0.452794	FALSE	-1.5	0.476808	0.004	TRUE	-0.31	0.45247	1	FALSE	-1.7	0.478175	0.0023	TRUE
650472485	SiRe_0653	conserved hypothetical protein	-0.055	0.97	0.452137	FALSE	3.4	0.43642	1.4e-13	TRUE	0.71	0.462705	0.9	FALSE	1.8	0.432315	0.00044	TRUE
650472486	SiRe_0654	4Fe-4S ferredoxin iron-sulfur binding domain protein	-0.73	0.15	0.298828	FALSE	0.76	0.342873	0.051	FALSE	-0.25	0.305726	1	FALSE	0.28	0.349743	0.55	FALSE
650472487	SiRe_0655	conserved hypothetical protein	0.027	0.99	0.498524	FALSE	2.3	0.515902	3.3e-05	TRUE	-0.089	0.49625	NA		0.7	0.498924	0.26	FALSE
650472488	SiRe_0656	Hemerythrin HHE cation binding domain protein	-1	0.49	0.629747	FALSE	0.5	0.635252	0.52	FALSE	0.0085	0.656995	NA		0.6	0.654689	0.49	FALSE
650472489	SiRe_0657	uncharacterized protein involved in NO response	-0.54	0.86	0.867432	FALSE	0.069	0.887701	0.95	FALSE	0.48	0.885093	NA		-1.3	0.884617	0.27	FALSE
650472490	SiRe_0658	conserved hypothetical protein	-1.2	0.36	0.609873	FALSE	-0.55	0.711547	0.54	FALSE	-0.58	0.620669	NA		-1.3	0.71322	0.13	FALSE
650472491	SiRe_0659	SirA family protein	-1.4	0.093	0.518599	FALSE	0.91	0.50289	0.12	FALSE	-0.44	0.525317	1	FALSE	-0.41	0.502239	0.55	FALSE
650472492	SiRe_0660	peptidase U32	0.24	NA	0.722146		1.1	0.756826	NA		0.5	0.724301	NA		-1	0.747083	NA
650472493	SiRe_0661	Enoyl-CoA hydratase/isomerase	0.14	0.96	0.750487	FALSE	-0.7	0.842233	0.48	FALSE	-0.021	0.74894	NA		-2.6	0.83472	0.011	TRUE
650472494	SiRe_0663	hypothetical protein	0.02	NA	1.16788		0.2	1.16235	0.9	FALSE	0.31	1.16455	NA		-1.5	1.1663	0.54	FALSE
650472495	SiRe_0662	transcriptional regulator, PaaX family protein	-1.4	NA	1.12048		0.96	1.1068	0.49	FALSE	0.32	1.1556	NA		-0.78	1.09937	0.67	FALSE
650472496	SiRe_0664	glutamine amidotransferase-like protein	0.26	0.85	0.374085	FALSE	-1.4	0.404619	0.0024	TRUE	0.48	0.374737	1	FALSE	-1.1	0.408224	0.019	TRUE
650472498	SiRe_0665	IS200/IS605 family OrfB protein	0.29	NA	0.650931		1.8	0.662496	NA		-0.023	0.650114	NA		-2.1	0.655012	NA
650472499	SiRe_0666	conserved hypothetical protein	-1.3	NA	1.16495		0.72	1.18216	0.64	FALSE	-0.4	1.18177	NA		-2.4	1.15929	0.17	FALSE
650472500	SiRe_0667	NADH:flavin oxidoreductase/NADH oxidase	-0.23	0.83	0.303191	FALSE	-2.2	0.32066	1.7e-10	TRUE	0.28	0.303611	1	FALSE	-0.56	0.325149	0.16	FALSE
650472501	SiRe_0668	DNA-binding 7 kDa protein	0.49	0.62	0.375586	FALSE	5.5	0.383887	5.1e-43	TRUE	0.055	0.374561	1	FALSE	2.7	0.373966	1.5e-10	TRUE
650472502	SiRe_0669	hypothetical protein, glimmer	-0.46	0.71	0.415868	FALSE	-0.68	0.472539	0.21	FALSE	-0.58	0.415733	0.98	FALSE	-0.72	0.478667	0.22	FALSE
650472503	SiRe_0670	zinc finger SWIM domain protein	-1.7	0.0031	0.443583	TRUE	0.17	0.524879	0.81	FALSE	0.62	0.48657	NA		0.33	0.548766	0.66	FALSE
650472504	SiRe_0671	hypothetical protein	-1.5	0.0063	0.418544	TRUE	-1.2	0.509964	0.035	TRUE	0.032	0.429238	1	FALSE	-0.81	0.5236	0.21	FALSE
650472505	SiRe_0672	Methyltransferase type 11	-0.097	0.96	0.455656	FALSE	0.58	0.521174	0.37	FALSE	-0.54	0.45203	1	FALSE	-0.95	0.513387	0.14	FALSE
650472506	SiRe_0673	HAD-superfamily hydrolase, subfamily IA, variant1	-0.036	0.97	0.278217	FALSE	0.1	0.327827	0.82	FALSE	0.044	0.278995	1	FALSE	-0.2	0.334373	0.66	FALSE
650472507	SiRe_0674	conserved hypothetical protein	0.95	0.14	0.384015	FALSE	1.6	0.382852	0.00015	TRUE	-0.091	0.379799	1	FALSE	0.8	0.383363	0.086	FALSE
650472508	SiRe_0675	ABC transporter related protein	0.99	0.0051	0.261972	TRUE	1.4	0.260365	5.8e-07	TRUE	0.078	0.257971	1	FALSE	0.61	0.260807	0.053	FALSE
650472509	SiRe_0676	cobalt transport protein	0.77	0.037	0.25167	TRUE	1.2	0.25327	1.6e-05	TRUE	-0.0061	0.246974	1	FALSE	0.75	0.255879	0.014	TRUE
650472510	SiRe_0677	hypothetical protein	0.34	NA	1.1893		1.3	1.17254	0.38	FALSE	-0.84	1.17344	NA		-1.3	1.16101	0.51	FALSE
650472511	SiRe_0679	conserved hypothetical protein	-0.46	NA	0.97217		-0.57	0.999044	NA		-0.41	0.972745	NA		-3.6	0.993297	NA
650472512	SiRe_0680	major facilitator superfamily MFS_1	-0.21	0.86	0.310495	FALSE	-4.3	0.360834	2.1e-30	TRUE	-0.27	0.310466	1	FALSE	-1.4	0.368501	0.0011	TRUE
650472513	SiRe_0681	DEAD/DEAH box helicase domain protein	0.36	0.83	0.455469	FALSE	-2.8	0.484839	7.8e-08	TRUE	-0.62	0.454935	1	FALSE	-2.6	0.485976	2e-06	TRUE
650472514	SiRe_0682	Thermopsin	-0.048	0.98	0.454656	FALSE	-1.7	0.516002	0.0025	TRUE	-0.56	0.453955	1	FALSE	-1.1	0.523687	0.072	FALSE
650472515	SiRe_0683	membrane-bound metal-dependent hydrolase	0.065	0.97	0.405817	FALSE	-0.37	0.470059	0.52	FALSE	-0.28	0.403843	1	FALSE	-1.3	0.470253	0.024	TRUE
650472516	SiRe_0684	major facilitator superfamily MFS_1	-0.31	0.82	0.38325	FALSE	-0.11	0.3838	0.83	FALSE	-0.44	0.38324	1	FALSE	0.95	0.384251	0.039	TRUE
650472517	SiRe_0685	amidohydrolase	-0.27	0.86	0.415	FALSE	-0.26	0.416144	0.62	FALSE	-0.27	0.415005	1	FALSE	0.6	0.416874	0.25	FALSE
650472518	SiRe_0686	AMP-dependent synthetase and ligase	0.22	0.82	0.279617	FALSE	0.57	0.280421	0.079	FALSE	0.036	0.279198	1	FALSE	0.75	0.282671	0.026	TRUE
650472519	SiRe_0687	permease for cytosine/purines uracil thiamine allantoin	1	0.0038	0.268536	TRUE	0.16	0.315412	0.72	FALSE	0.16	0.267568	1	FALSE	-0.31	0.318805	0.45	FALSE
650472520	SiRe_0688	amino acid/polyamine/organocation transporter, APC superfamily (TC 2.A.3)	-2.2	0.041	0.720456	TRUE	-2.6	0.767572	0.0023	TRUE	-1.5	0.721437	0.59	FALSE	-1.9	0.77173	0.035	TRUE
650472521	SiRe_0689	Glu/Leu/Phe/Val dehydrogenase	0.48	0.82	0.595624	FALSE	1.8	0.595538	0.0055	TRUE	0.71	0.595685	1	FALSE	0.15	0.595453	0.87	FALSE
650472522	SiRe_0690	IS200/IS605 family OrfB protein	0.73	0.7	0.651083	FALSE	1.9	0.657969	0.0094	TRUE	0.0074	0.649037	1	FALSE	-1.9	0.651863	0.015	TRUE
650472523	SiRe_0691	thermopsin	0.28	0.74	0.276412	FALSE	-1.3	0.294168	4e-05	TRUE	-0.4	0.276181	0.96	FALSE	-1	0.29626	0.0032	TRUE
650472524	SiRe_0692	IS200/IS605 family OrfB protein	0.96	0.6	0.703678	FALSE	0.91	0.722549	0.29	FALSE	-0.087	0.700618	1	FALSE	-2.2	0.715938	0.0092	TRUE
650472525	SiRe_0693	IS200/IS605 family OrfA transposase	1.4	0.0012	0.329453	TRUE	0.86	0.409979	0.074	FALSE	-0.52	0.311557	0.85	FALSE	0.21	0.415042	0.72	FALSE
650472526	SiRe_0694	hypothetical protein	0.44	0.66	0.37055	FALSE	2.9	0.376535	2e-13	TRUE	0.17	0.366256	1	FALSE	0.86	0.358941	0.045	TRUE
650472527	SiRe_0695	death-on-curing family protein	-0.1	0.96	0.551384	FALSE	0.48	0.616971	0.54	FALSE	0.63	0.562732	NA		-0.0065	0.624443	1	FALSE
650472528	SiRe_0696	conserved hypothetical protein	-0.099	0.95	0.433512	FALSE	0.89	0.459476	0.093	FALSE	1.2	0.459525	0.28	FALSE	0.71	0.470596	0.23	FALSE
650472529	SiRe_0697	major facilitator superfamily MFS_1	-0.64	0.12	0.252049	FALSE	-0.26	0.276941	0.44	FALSE	-0.65	0.252069	0.34	FALSE	-0.29	0.280742	0.42	FALSE
650472530	SiRe_0698	VapC-type toxin	0.2	0.78	0.216906	FALSE	1.3	0.221239	2e-08	TRUE	1	0.223668	0.0019	TRUE	1.9	0.233684	1.6e-13	TRUE
650472531	SiRe_0699	VapB-type antitoxin	0.42	0.49	0.25394	FALSE	1.6	0.253473	3.2e-09	TRUE	0.57	0.255248	0.53	FALSE	1.1	0.255982	0.00015	TRUE
650472532	SiRe_0700	hypothetical protein	-0.67	0.84	0.917239	FALSE	1	0.88216	0.33	FALSE	-0.95	0.911983	1	FALSE	-2.7	0.86871	0.013	TRUE
650472533	SiRe_0701	conserved hypothetical protein	0.22	0.82	0.27736	FALSE	2.8	0.273933	1e-22	TRUE	-0.65	0.269532	0.41	FALSE	-0.34	0.259989	0.31	FALSE
650472534	SiRe_0702	conserved hypothetical protein	-0.62	0.76	0.636882	FALSE	1.5	0.64605	0.044	TRUE	-0.7	0.635718	NA		-0.24	0.631852	0.81	FALSE
650472535	SiRe_0703	Hemerythrin HHE cation binding domain protein	0.3	0.76	0.314441	FALSE	-0.18	0.385435	0.71	FALSE	-0.7	0.303182	0.47	FALSE	-1.4	0.381864	0.0015	TRUE
650472536	SiRe_0704	DNA-directed RNA polymerase, subunit M (RpoM-2)	-0.14	0.95	0.61769	FALSE	2.3	0.644525	0.0013	TRUE	-0.064	0.619568	NA		1.4	0.645594	0.071	FALSE
650472537	SiRe_0705	Extradiol ring-cleavage dioxygenase class III protein subunit B	-0.64	0.36	0.337119	FALSE	2.4	0.337566	2.6e-11	TRUE	-0.4	0.338745	1	FALSE	1.5	0.337598	0.00017	TRUE
650472538	SiRe_0706	4-hydroxyphenylacetate 3-hydroxylase	-0.15	0.95	0.688733	FALSE	3.9	0.686072	8.4e-08	TRUE	-0.39	0.688424	1	FALSE	2.3	0.685475	0.0048	TRUE
650472539	SiRe_0707	3,4-dihydroxyphenylacetate 2,3-dioxygenase	-0.039	0.99	0.678542	FALSE	3.4	0.659434	1.9e-06	TRUE	-0.19	0.677224	1	FALSE	1.2	0.655214	0.13	FALSE
650472540	SiRe_0708	flavin reductase domain protein FMN-binding protein	1.5	0.026	0.459698	TRUE	3.1	0.460195	2.5e-10	TRUE	-1.1	0.428117	0.33	FALSE	2	0.456441	0.00014	TRUE
650472541	SiRe_0709	major facilitator superfamily MFS_1	0.029	0.99	0.659222	FALSE	3.8	0.657957	5.6e-08	TRUE	-0.34	0.657043	1	FALSE	1.2	0.648411	0.12	FALSE
650472542	SiRe_0710	Bacterio-opsin activator HTH domain protein	0.39	0.79	0.459532	FALSE	3.2	0.41504	1.3e-13	TRUE	0.19	0.455083	1	FALSE	1.2	0.405421	0.012	TRUE
650472543	SiRe_0711	AMP-dependent synthetase and ligase	-0.14	0.95	0.57602	FALSE	4.4	0.574022	3.3e-13	TRUE	0.44	0.576872	1	FALSE	1.2	0.5731	0.08	FALSE
650472544	SiRe_0712	acyl-CoA dehydrogenase domain protein	0.22	0.88	0.408176	FALSE	3.1	0.404769	2.4e-13	TRUE	0.73	0.410976	0.77	FALSE	1.2	0.402104	0.0088	TRUE
650472545	SiRe_0713	acetyl-CoA acetyltransferase	-1.3	2.3e-12	0.159484	TRUE	1.2	0.163915	3.1e-11	TRUE	-0.45	0.160313	0.25	FALSE	-0.21	0.163228	0.31	FALSE
650472546	SiRe_0714	Propanoyl-CoA C-acyltransferase	-1.2	0.0033	0.302279	TRUE	0.54	0.305148	0.13	FALSE	-0.43	0.302617	0.98	FALSE	-0.56	0.305026	0.13	FALSE
650472547	SiRe_0715	conserved hypothetical protein	-1.3	0.0035	0.321121	TRUE	0.52	0.335888	0.19	FALSE	-0.41	0.32295	1	FALSE	-0.66	0.335008	0.11	FALSE
650472548	SiRe_0716	conserved hypothetical protein	-1.3	0.00024	0.280869	TRUE	0.7	0.310698	0.049	TRUE	-0.41	0.284596	0.95	FALSE	-0.48	0.308768	0.21	FALSE
650472549	SiRe_0718	hypothetical protein	-0.059	0.99	1.02846	FALSE	1.9	1.01677	0.1	FALSE	-0.045	1.02927	NA		-3.1	0.982651	0.015	TRUE
650472550	SiRe_0719	conserved hypothetical protein	-0.14	NA	1.20657		1.6	1.19853	NA		-0.84	1.20189	NA		-3	1.18887	NA
650472551	SiRe_0720	hypothetical protein	0	NA	0.962317		0.045	0.959971	NA		-0.01	0.962311	NA		-2	0.960372	NA
650472552	SiRe_0721	conserved hypothetical protein	-0.67	0.81	0.859471	FALSE	4.2	0.759207	4.9e-07	TRUE	0.22	0.903683	1	FALSE	-0.089	0.711852	0.94	FALSE
650472553	SiRe_0722	thiamine pyrophosphate protein domain protein TPP-binding protein	-0.087	0.97	0.613887	FALSE	3.5	0.613261	8.5e-08	TRUE	-0.25	0.613827	1	FALSE	0.13	0.612895	0.88	FALSE
650472554	SiRe_0723	pyruvate ferredoxin/flavodoxin oxidoreductase	0.095	0.97	0.676567	FALSE	2.9	0.673912	9e-05	TRUE	0.14	0.676708	1	FALSE	-0.12	0.672626	0.91	FALSE
650472555	SiRe_0724	AMP-dependent synthetase and ligase	-0.36	0.86	0.532822	FALSE	1.7	0.532535	0.004	TRUE	-0.099	0.532968	1	FALSE	-0.35	0.532257	0.63	FALSE
650472556	SiRe_0725	peroxiredoxin (PRX) family, PRX_BCP	-0.13	0.95	0.424905	FALSE	-0.49	0.431419	0.35	FALSE	-0.32	0.424665	1	FALSE	-1.1	0.431866	0.042	TRUE
650472557	SiRe_0726	beta-lactamase	0.18	NA	1.14263		0.25	1.16588	NA		0.15	1.14243	NA		-4.1	1.14931	NA
650472558	SiRe_0727	hypothetical protein	-1.2	NA	1.19744		0.42	1.19271	0.72	FALSE	0	1.18821	NA		-0.42	1.19232	0.95	FALSE
650472559	SiRe_0728	carbohydrate ABC transporter substrate-binding protein, CUT1 family (TC 3.A.1.1.-)	0.81	0.53	0.533515	FALSE	0.21	0.537457	0.76	FALSE	1.5	0.534501	0.24	FALSE	-0.076	0.538201	0.92	FALSE
650472560	SiRe_0729	hypothetical protein	-0.59	NA	1.21744		0.5	1.21237	0.73	FALSE	-0.27	1.21667	NA		-1.3	1.21345	0.59	FALSE
650472561	SiRe_0730	hypothetical protein	0	NA	0.938609		0	0.935768	1	FALSE	0	0.938442	NA		-1.8	0.94144	0.56	FALSE
650472562	SiRe_0731	hypothetical protein	-0.12	0.97	0.974902	FALSE	1.6	0.966146	0.16	FALSE	0.61	0.992278	NA		-1.6	0.949553	0.21	FALSE
650472563	SiRe_0732	regulatory protein, ArsR	-0.11	0.96	0.522085	FALSE	1.4	0.567671	0.029	TRUE	0.21	0.531021	NA		0.75	0.57488	0.3	FALSE
650472564	SiRe_0733	hypothetical protein	0.068	0.97	0.436732	FALSE	0.4	0.493163	0.53	FALSE	-0.0083	0.435988	1	FALSE	-0.3	0.496166	0.66	FALSE
650472565	SiRe_0734	ABC transporter related protein	0.3	0.66	0.252293	FALSE	0.68	0.331413	0.078	FALSE	0.13	0.24993	1	FALSE	-0.11	0.332898	0.82	FALSE
650472566	SiRe_0735	hypothetical protein	0.27	0.71	0.245444	FALSE	-0.31	0.274125	0.35	FALSE	0.0012	0.244449	1	FALSE	-0.45	0.278256	0.19	FALSE
650472567	SiRe_0736	IS200/IS605 family OrfB protein	-0.037	NA	0.971599		0.58	0.998958	NA		0.31	0.97336	NA		-4.3	0.989351	NA
650472568	SiRe_0737	IS200/IS605 family OrfA transposase	-0.3	0.88	0.565431	FALSE	-0.27	0.643224	0.74	FALSE	0.044	0.570492	NA		-0.74	0.649492	0.39	FALSE
650472569	SiRe_0738	L-carnitine dehydratase/bile acid-inducible protein F	-0.14	0.95	0.575225	FALSE	-0.19	0.574439	0.81	FALSE	-0.14	0.575711	1	FALSE	-0.81	0.576594	0.27	FALSE
650472570	SiRe_0739	AMP-dependent synthetase and ligase	-0.33	0.85	0.465737	FALSE	0.64	0.455554	0.24	FALSE	0.1	0.468589	1	FALSE	0.18	0.45628	0.78	FALSE
650472571	SiRe_0740	major facilitator superfamily MFS_1	0.39	0.86	0.61063	FALSE	4.1	0.607301	2.3e-10	TRUE	0.27	0.610475	1	FALSE	1.8	0.606844	0.015	TRUE
650472572	SiRe_0741	malate synthase (EC 2.3.3.9)	-0.16	0.92	0.392988	FALSE	0.15	0.39373	0.77	FALSE	-0.22	0.392984	1	FALSE	-0.22	0.393831	0.69	FALSE
650472573	SiRe_0742	isocitrate lyase	1.4	0.31	0.690515	FALSE	-2.1	0.69199	0.0053	TRUE	1.6	0.690544	0.46	FALSE	-2.2	0.692059	0.0067	TRUE
650472574	SiRe_0743	VapB-type antitoxin	-0.12	0.95	0.458734	FALSE	1.8	0.452205	0.00026	TRUE	0.36	0.462768	1	FALSE	1.6	0.456223	0.0026	TRUE
650472575	SiRe_0744	VapC-type toxin	-0.56	0.52	0.363992	FALSE	1.4	0.354694	0.00036	TRUE	-0.12	0.368407	1	FALSE	1.6	0.36361	0.00011	TRUE
650472576	SiRe_0745	Mg2 transporter protein CorA family protein	-0.79	0.44	0.460737	FALSE	0.92	0.467339	0.087	FALSE	0.017	0.466187	1	FALSE	0.83	0.473122	0.16	FALSE
650472577	SiRe_0746	dTDP-4-dehydrorhamnose 3,5-epimerase (EC 5.1.3.13)	0.21	0.95	0.782641	FALSE	0.93	0.824512	0.36	FALSE	-0.66	0.779718	1	FALSE	-3.2	0.80994	0.00087	TRUE
650472578	SiRe_0747	conserved hypothetical protein	-0.72	0.49	0.439364	FALSE	0.13	0.477635	0.84	FALSE	-0.22	0.443851	1	FALSE	-0.66	0.478695	0.28	FALSE
650472579	SiRe_0748	conserved hypothetical protein	-0.48	0.63	0.378836	FALSE	-0.29	0.406922	0.57	FALSE	-0.22	0.381358	1	FALSE	0.19	0.420412	0.74	FALSE
650472580	SiRe_0749	Glu/Leu/Phe/Val dehydrogenase	-0.2	0.95	0.825581	FALSE	0.27	0.863403	0.84	FALSE	-0.52	0.824819	1	FALSE	-2.7	0.855782	0.0092	TRUE
650472581	SiRe_0750	conserved hypothetical protein	-0.5	0.73	0.482295	FALSE	2.9	0.477013	2e-08	TRUE	-1.1	0.479937	0.46	FALSE	1.1	0.473997	0.067	FALSE
650472582	SiRe_0751	conserved hypothetical protein	-0.69	0.5	0.431384	FALSE	2.8	0.417295	1.4e-10	TRUE	-1.1	0.427453	0.35	FALSE	0.61	0.406164	0.23	FALSE
650472583	SiRe_0752	IS200/IS605 family OrfB protein	-1.2	0.45	0.762	FALSE	4.4	0.708678	6.1e-09	TRUE	-1	0.765744	0.98	FALSE	0.31	0.694645	0.75	FALSE
650472584	SiRe_0753	ketol-acid reductoisomerase (EC 1.1.1.86)	0.48	0.8	0.576262	FALSE	5.4	0.574287	5.7e-19	TRUE	0.15	0.575659	1	FALSE	1.5	0.571769	0.028	TRUE
650472585	SiRe_0754	thiamine biosynthesis protein ThiC	-0.44	0.8	0.520529	FALSE	1.9	0.520978	0.0011	TRUE	-0.17	0.525556	1	FALSE	0.52	0.514949	0.44	FALSE
650472586	SiRe_0755	hypothetical protein	-0.31	0.88	0.549024	FALSE	1.8	0.562414	0.003	TRUE	-0.53	0.545574	NA		0.15	0.549117	0.85	FALSE
650472587	SiRe_0756	PaREP1 family protein	-0.067	0.97	0.528064	FALSE	2.1	0.537944	0.00033	TRUE	-0.54	0.525825	1	FALSE	0.22	0.531582	0.77	FALSE
650472588	SiRe_0757	hypothetical protein	-0.7	NA	1.19776		0.82	1.18331	NA		-0.46	1.20029	NA		-1.4	1.17784	NA
650472589	SiRe_0758	hypothetical protein	-0.17	0.96	0.870628	FALSE	2.3	0.926322	0.032	TRUE	0.46	0.880682	NA		0.75	0.911301	0.54	FALSE
650472590	SiRe_0759	hypothetical protein	-1.4	NA	1.16834		-0.68	1.16638	0.7	FALSE	-0.039	1.18784	NA		-2	1.16428	0.25	FALSE
650472591	SiRe_0760	CRISPR-associated protein, Csa1 family	-1.2	0.6	0.900767	FALSE	-0.18	0.958353	0.87	FALSE	-0.91	0.911967	NA		-2.9	0.930388	0.019	TRUE
650472592	SiRe_0761	CRISPR-associated protein, Cas1	-0.95	0.56	0.66266	FALSE	1.5	0.66198	0.053	FALSE	0.046	0.677351	NA		-0.096	0.65631	0.93	FALSE
650472593	SiRe_0762	CRISPR-associated protein Cas2	0.13	NA	1.21999		-0.14	1.21859	0.96	FALSE	0.58	1.21811	NA		-1.4	1.21842	0.52	FALSE
650472594	SiRe_0763	CRISPR-associated protein Cas4	-2	0.096	0.734441	FALSE	0.25	0.702349	0.78	FALSE	-2	0.733598	NA		-1.6	0.686827	0.068	FALSE
650472595	SiRe_0764	CRISPR-associated, Csa3	-0.61	0.65	0.502009	FALSE	1.3	0.488672	0.016	TRUE	-0.11	0.509644	1	FALSE	-0.24	0.484716	0.73	FALSE
650472596	SiRe_0765	CRISPR associated DNA-binding protein, Csa3	-0.44	0.84	0.586589	FALSE	-0.2	0.672066	0.81	FALSE	-0.59	0.585058	NA		-1.3	0.669528	0.11	FALSE
650472597	SiRe_0766	CRISPR-associated protein, Csa5	-0.51	0.53	0.340239	FALSE	0.96	0.34372	0.012	TRUE	-0.45	0.340349	1	FALSE	1.6	0.348471	7.1e-05	TRUE
650472598	SiRe_0767	CRISPR-associated autoregulator, Csa2 family	-0.42	0.35	0.21989	FALSE	0.95	0.222128	7.6e-05	TRUE	-0.46	0.219881	0.59	FALSE	0.55	0.222777	0.039	TRUE
650472599	SiRe_0768	CRISPR-associated protein, Cas5	-0.35	0.7	0.316164	FALSE	0.75	0.318726	0.039	TRUE	-0.2	0.316668	1	FALSE	0.99	0.322643	0.0098	TRUE
650472600	SiRe_0769	CRISPR-associated helicase Cas3	-0.58	0.54	0.386533	FALSE	0.99	0.387321	0.024	TRUE	-0.44	0.386738	1	FALSE	0.57	0.38802	0.24	FALSE
650472601	SiRe_0770	CRISPR-associated HD domain protein	-0.58	0.65	0.476462	FALSE	1.3	0.476341	0.012	TRUE	-0.59	0.476503	1	FALSE	0.58	0.476741	0.35	FALSE
650472602	SiRe_0771	CRISPR associated protein, Casx	-0.61	0.43	0.355498	FALSE	0.65	0.364219	0.12	FALSE	-0.5	0.356032	0.98	FALSE	0.22	0.366568	0.67	FALSE
650472603	SiRe_0772	CRISPR-associated protein Cas6	-0.51	0.75	0.504139	FALSE	0.66	0.510747	0.28	FALSE	-0.57	0.503917	1	FALSE	0.13	0.512809	0.86	FALSE
650472604	SiRe_0773	IS200/IS605 family OrfB protein	-0.85	NA	1.15321		2.5	1.1422	NA		-0.095	1.16328	NA		-2.9	1.12258	NA
650472605	SiRe_0774	IS200/IS605 family OrfB protein	0.32	0.93	0.90118	FALSE	0.95	0.928486	0.41	FALSE	-0.13	0.897375	1	FALSE	-3.3	0.913506	0.0035	TRUE
650472606	SiRe_0775	IS200/IS605 family OrfA transposase	1	0.63	0.800671	FALSE	1.6	0.849095	0.093	FALSE	0.83	0.79514	NA		-0.15	0.827421	0.92	FALSE
650472607	SiRe_0776	VapC-type toxin	-0.68	0.79	0.790746	FALSE	1.4	0.783886	0.13	FALSE	-0.45	0.794984	NA		-0.35	0.775196	0.76	FALSE
650472608	SiRe_0777	VapB-type antitoxin	-0.32	0.93	0.847773	FALSE	2.4	0.835076	0.0091	TRUE	-0.21	0.851205	NA		0.11	0.80897	0.91	FALSE
650472609	SiRe_0778	AAA ATPase	0.58	0.86	0.867558	FALSE	1.4	0.883613	0.17	FALSE	-0.43	0.861516	1	FALSE	-2.9	0.871243	0.0068	TRUE
650472610	SiRe_0779	dioxygenase	-0.33	0.92	0.818092	FALSE	0.27	0.858976	0.83	FALSE	-0.0083	0.82329	1	FALSE	-3.6	0.842681	0.00045	TRUE
650472611	SiRe_0780	hypothetical protein	0.17	0.94	0.513182	FALSE	-0.99	0.698953	0.23	FALSE	-0.37	0.502266	NA		-1.1	0.714802	0.21	FALSE
650472612	SiRe_0781	conserved hypothetical protein	0.09	0.94	0.285181	FALSE	-1.3	0.33869	0.00049	TRUE	-0.19	0.28433	1	FALSE	-0.43	0.350616	0.33	FALSE
650472613	SiRe_0782	band 7 protein	0.46	0.62	0.348458	FALSE	-0.67	0.357448	0.11	FALSE	-0.15	0.34824	1	FALSE	-0.43	0.359039	0.35	FALSE
650472614	SiRe_0783	conserved hypothetical protein	-0.23	0.85	0.326885	FALSE	2	0.339187	1.5e-08	TRUE	0.23	0.328484	1	FALSE	0.38	0.335171	0.39	FALSE
650472615	SiRe_0784	major facilitator superfamily MFS_1	-0.53	0.5	0.328126	FALSE	-1.1	0.428304	0.023	TRUE	-0.68	0.327687	0.59	FALSE	-1.7	0.430246	0.00052	TRUE
650472616	SiRe_0785	conserved hypothetical protein	0.15	0.88	0.274881	FALSE	-0.1	0.372387	0.82	FALSE	0.08	0.274295	1	FALSE	-1.1	0.371354	0.016	TRUE
650472617	SiRe_0786	conserved hypothetical protein	0.26	0.93	0.634475	FALSE	-0.46	0.784805	0.61	FALSE	-0.19	0.626156	NA		-2	0.775184	0.045	TRUE
650472618	SiRe_0787	glycosyl transferase family 2	0.087	0.96	0.424436	FALSE	0.55	0.50366	0.39	FALSE	0.072	0.42445	1	FALSE	-1.5	0.49231	0.01	TRUE
650472619	SiRe_0788	conserved hypothetical protein	1	0.0091	0.294035	TRUE	-1.3	0.452526	0.0074	TRUE	-0.06	0.284969	1	FALSE	-0.72	0.474914	0.21	FALSE
650472620	SiRe_0789	amidohydrolase	0.75	0.53	0.493434	FALSE	-1.2	0.508212	0.031	TRUE	-0.28	0.4931	1	FALSE	-2.3	0.508073	8.4e-05	TRUE
650472621	SiRe_0790	hypothetical protein	-0.13	0.97	1.04759	FALSE	2.1	1.08452	0.084	FALSE	-0.41	1.04407	NA		-3.4	1.0468	0.013	TRUE
650472622	SiRe_0791	endoglucanase precursor	0.19	0.86	0.296524	FALSE	0.51	0.314241	0.17	FALSE	-0.17	0.296107	1	FALSE	-0.41	0.314273	0.31	FALSE
650472623	SiRe_0792	beta-glucosidase (EC:3.2.1.21)/beta-xylosidase (EC:3.2.1.37)	0.34	0.71	0.312972	FALSE	-0.71	0.350768	0.076	FALSE	-0.28	0.311595	1	FALSE	-1.6	0.350849	7.1e-05	TRUE
650472624	SiRe_0794	hypothetical protein	-0.35	0.9	0.700451	FALSE	1.3	0.692979	0.11	FALSE	-0.84	0.69182	NA		0.22	0.691101	0.81	FALSE
650472625	SiRe_0795	conserved hypothetical protein	-0.13	0.95	0.536627	FALSE	0.14	0.558458	0.86	FALSE	-0.12	0.53671	1	FALSE	-2.1	0.554921	0.0011	TRUE
650472626	SiRe_0797	hypothetical protein	-0.17	0.94	0.548447	FALSE	2.9	0.541866	3.9e-07	TRUE	-0.19	0.54849	1	FALSE	0.82	0.538055	0.22	FALSE
650472627	SiRe_0798	conserved hypothetical protein	-0.18	0.95	0.675633	FALSE	-0.69	0.719148	0.46	FALSE	-0.22	0.674795	NA		-0.6	0.736008	0.56	FALSE
650472628	SiRe_0799	conserved hypothetical protein	-0.15	0.95	0.515013	FALSE	-0.85	0.580037	0.23	FALSE	0.5	0.529883	NA		-0.58	0.595761	0.47	FALSE
650472629	SiRe_0800	conserved hypothetical protein	-0.13	0.95	0.487903	FALSE	0.68	0.48698	0.24	FALSE	-0.34	0.487718	1	FALSE	0.17	0.487175	0.8	FALSE
650472630	SiRe_0801	ABC transporter related protein	-0.02	0.99	0.543012	FALSE	-1.9	0.658249	0.012	TRUE	-0.42	0.540909	1	FALSE	-2.7	0.658944	0.00073	TRUE
650472631	SiRe_0802	putative ABC-2 type transport permease	-0.05	0.98	0.566435	FALSE	-1.1	0.664994	0.15	FALSE	-0.065	0.566464	1	FALSE	-1.9	0.665755	0.017	TRUE
650472632	SiRe_0805	hypothetical protein	-0.26	0.94	0.783792	FALSE	0.34	0.804073	0.74	FALSE	0.68	0.799555	NA		-1.4	0.798367	0.17	FALSE
650472633	SiRe_0806	hypothetical protein	-0.39	0.5	0.244772	FALSE	0.23	0.254561	0.46	FALSE	-0.36	0.244901	0.93	FALSE	-0.13	0.256275	0.72	FALSE
650472634	SiRe_0807	hypothetical protein	-0.91	0.63	0.721655	FALSE	0.91	0.724161	0.29	FALSE	0.73	0.771666	NA		-0.6	0.716664	0.56	FALSE
650472635	SiRe_0808	VapB-type antitoxin	-0.27	0.86	0.423586	FALSE	2	0.44983	2.9e-05	TRUE	0.13	0.427494	1	FALSE	1.6	0.459338	0.0024	TRUE
650472636	SiRe_0809	VapC-type toxin	-0.38	0.76	0.397593	FALSE	2	0.399163	2.7e-06	TRUE	-0.11	0.399888	1	FALSE	1.9	0.407275	7.8e-05	TRUE
650472637	SiRe_0810	IS200/IS605 family OrfB protein	0.62	0.72	0.574661	FALSE	1.4	0.583049	0.031	TRUE	-0.059	0.572975	1	FALSE	-1.8	0.578222	0.0085	TRUE
650472638	SiRe_0811	CRISPR-associated protein, APE2256 family	-0.19	0.84	0.259395	FALSE	-0.0014	0.276459	1	FALSE	-0.32	0.25896	1	FALSE	-0.4	0.278763	0.25	FALSE
650472639	SiRe_0812	hypothetical protein	-0.42	0.63	0.329783	FALSE	-0.49	0.367316	0.27	FALSE	-0.15	0.332948	1	FALSE	-0.38	0.376558	0.44	FALSE
650472640	SiRe_0813	hypothetical protein	0.07	0.97	0.586824	FALSE	2.4	0.611937	0.00031	TRUE	-0.21	0.581655	NA		0.52	0.589864	0.5	FALSE
650472641	SiRe_0814	hypothetical protein	0.5	0.87	0.834479	FALSE	1.1	0.829804	0.26	FALSE	1.5	0.881443	NA		0.16	0.829144	0.88	FALSE
650472642	SiRe_0815	conserved hypothetical protein	0.014	0.99	0.314965	FALSE	0.82	0.316463	0.021	TRUE	0.11	0.316123	1	FALSE	0.86	0.323978	0.026	TRUE
650472643	SiRe_0816	hypothetical protein	0.061	0.98	0.714549	FALSE	1.8	0.686549	0.022	TRUE	-0.21	0.705825	NA		-0.14	0.668816	0.91	FALSE
650472644	SiRe_0817	PaREP1/PaREP8 domain containing family protein	-0.21	0.93	0.631974	FALSE	1.2	0.637004	0.095	FALSE	-0.5	0.630211	1	FALSE	-0.91	0.631618	0.26	FALSE
650472645	SiRe_0818	PIN-domain protein	-0.3	0.86	0.440522	FALSE	0.37	0.464044	0.53	FALSE	-0.22	0.441761	1	FALSE	-1.2	0.459016	0.035	TRUE
650472646	SiRe_0819	conserved hypothetical protein	-0.39	0.76	0.394634	FALSE	0.53	0.422494	0.3	FALSE	-0.17	0.397134	1	FALSE	0.4	0.432483	0.49	FALSE
650472647	SiRe_0820	conserved hypothetical protein	-0.51	0.55	0.350406	FALSE	0.81	0.362464	0.049	TRUE	-0.2	0.352945	1	FALSE	-0.85	0.358477	0.051	FALSE
650472648	SiRe_0823	nitroreductase family	0.55	NA	1.03299		1.3	1.04395	NA		-0.2	1.02417	NA		-3.4	1.02702	NA
650472649	SiRe_0824	hypothetical protein	-0.28	0.92	0.660548	FALSE	0.86	0.682567	0.3	FALSE	-0.33	0.660173	NA		-0.6	0.677543	0.52	FALSE
650472650	SiRe_0825	hypothetical protein	-0.094	0.97	0.781657	FALSE	0.74	0.80957	0.46	FALSE	0.017	0.78485	NA		-0.42	0.80533	0.73	FALSE
650472651	SiRe_0826	conserved hypothetical protein	-0.33	0.92	0.808991	FALSE	2.1	0.752326	0.015	TRUE	-0.18	0.815417	NA		1.4	0.759011	0.13	FALSE
650472652	SiRe_0827	hypothetical protein	0.8	NA	1.13875		1.3	1.09149	NA		-0.086	1.11577	NA		-1.3	1.07656	NA
650472653	SiRe_0828	hypothetical protein	-0.35	0.88	0.652724	FALSE	0.45	0.626545	0.56	FALSE	0.55	0.683151	NA		0.42	0.638166	0.62	FALSE
650472654	SiRe_0829	high-affinity zinc uptake, ATP-binding protein	-0.2	0.95	0.862161	FALSE	-0.47	0.89374	0.7	FALSE	0.61	0.881549	NA		-0.93	0.898557	0.46	FALSE
650472655	SiRe_0830	hypothetical protein	-0.28	0.87	0.463614	FALSE	-0.49	0.481058	0.41	FALSE	0.31	0.468597	1	FALSE	-1.3	0.48139	0.022	TRUE
650472656	SiRe_0831	hypothetical protein	-0.73	0.81	0.880156	FALSE	-0.89	0.91591	0.45	FALSE	-0.032	0.895152	NA		-1.5	0.918785	0.22	FALSE
650472657	SiRe_0832	hypothetical protein	-0.11	NA	1.16082		2.8	1.14823	NA		0.2	1.16774	NA		-3.5	1.10679	NA
650472658	SiRe_0833	IS5 family transposase	-0.24	NA	1.12141		2.3	1.11571	NA		0.07	1.12318	NA		-3.7	1.11065	NA
650472659	SiRe_0834	hypothetical protein	-0.84	0.74	0.857618	FALSE	1.4	0.818314	0.15	FALSE	-0.32	0.873721	NA		-2.1	0.797287	0.035	TRUE
650472660	SiRe_0835	hypothetical protein	-1.7	NA	1.12712		0.41	1.13309	0.78	FALSE	-0.061	1.16852	NA		-2.1	1.11339	0.2	FALSE
650472661	SiRe_0836	glycosyl transferase, family 2	-0.58	0.86	0.87487	FALSE	0.55	0.915441	0.65	FALSE	0.17	0.885561	NA		-2	0.901911	0.076	FALSE
650472662	SiRe_0837	hypothetical protein	-0.42	0.55	0.28715	FALSE	0.65	0.282809	0.043	TRUE	-0.18	0.289228	1	FALSE	0.63	0.28726	0.073	FALSE
650472663	SiRe_0838	hypothetical protein	0.4	0.86	0.600125	FALSE	0.16	0.646093	0.86	FALSE	-0.41	0.591325	NA		-1	0.643584	0.22	FALSE
650472664	SiRe_0839	hypothetical protein	-1.1	0.41	0.591732	FALSE	1.6	0.58237	0.011	TRUE	-0.081	0.601917	1	FALSE	0.78	0.582734	0.29	FALSE
650472665	SiRe_0840	dTDP-D-glucose 4,6-dehydratase	-0.052	0.97	0.451948	FALSE	0.12	0.487458	0.86	FALSE	-0.035	0.452196	1	FALSE	-1.1	0.485707	0.074	FALSE
650472666	SiRe_0841	glucose-1-phosphate thymidyltransferase	0.086	0.95	0.339336	FALSE	0.19	0.371407	0.7	FALSE	-0.081	0.338319	1	FALSE	-0.69	0.371663	0.13	FALSE
650472667	SiRe_0842	dTDP-4-dehydrorhamnose reductase	0.057	0.97	0.34194	FALSE	0.92	0.418833	0.057	FALSE	0.038	0.341932	1	FALSE	-0.51	0.40975	0.34	FALSE
650472668	SiRe_0843	dTDP-4-dehydrorhamnose 3,5-epimerase	0.5	0.78	0.541028	FALSE	-0.33	0.678273	0.67	FALSE	0.26	0.53921	NA		-1.4	0.676178	0.098	FALSE
650472669	SiRe_0844	methyltransferase type 11	-0.5	0.8	0.592116	FALSE	-0.46	0.667149	0.57	FALSE	-0.6	0.591633	1	FALSE	-1.1	0.669933	0.18	FALSE
650472670	SiRe_0845	hypothetical protein	-0.097	NA	0.957335		-1	1.10317	0.35	FALSE	-0.29	0.953371	NA		-3.5	1.0802	0.0096	TRUE
650472671	SiRe_0846	hypothetical protein	-0.5	NA	1.19288		1.3	1.2116	0.39	FALSE	1.4	1.21062	NA		0.46	1.21222	0.78	FALSE
650472672	SiRe_0847	hypothetical protein	0.24	0.95	0.971436	FALSE	0.43	1.04135	0.77	FALSE	1.6	1.00289	NA		-2.2	1.02272	0.1	FALSE
650472673	SiRe_0848	hypothetical protein	-1.9	NA	1.15294		1.7	1.08411	0.21	FALSE	0	1.1938	NA		-0.42	1.07249	0.84	FALSE
650472674	SiRe_0849	hypothetical protein	-0.45	NA	1.21334		-0.61	1.20245	0.68	FALSE	-0.077	1.21229	NA		-1.6	1.20265	0.36	FALSE
650472675	SiRe_0850	glycosyl transferase family 2	-0.14	0.86	0.231668	FALSE	0.11	0.278002	0.77	FALSE	-0.45	0.22943	0.67	FALSE	-0.23	0.283826	0.54	FALSE
650472676	SiRe_0851	hypothetical protein	-0.75	NA	1.19978		0.44	1.19858	0.78	FALSE	0	1.1944	NA		-0.96	1.20172	0.7	FALSE
650472677	SiRe_0852	IS6 family transposase	-0.32	0.94	1.04084	FALSE	0.22	1.03908	0.87	FALSE	-0.2	1.04369	NA		-3	1.02643	0.024	TRUE
650472678	SiRe_0853	methyltransferase FkbM family	0.084	0.93	0.218994	FALSE	-1.4	0.320892	7.6e-05	TRUE	0.12	0.219298	1	FALSE	-1.6	0.32564	2e-05	TRUE
650472679	SiRe_0854	glycosyl transferase group 1	-0.51	0.81	0.625846	FALSE	0.53	0.653217	0.52	FALSE	-0.48	0.626861	NA		-0.75	0.648461	0.39	FALSE
650472680	SiRe_0855	hypothetical protein	-1.7	NA	1.18493		0.15	1.17264	0.91	FALSE	-1.2	1.19101	NA		-2	1.16611	0.27	FALSE
650472681	SiRe_0856	IS110 family transposase	0.12	NA	0.664561		2.3	0.666615	NA		-0.062	0.663846	NA		-0.43	0.660967	NA
650472682	SiRe_0857	IS110 family transposase	0.087	NA	0.912274		0.71	0.920741	NA		0.33	0.913521	NA		-3.9	0.915538	NA
650472683	SiRe_0858	IS6 family transposase	-0.38	NA	1.21964		1.7	1.2192	NA		-0.25	1.21952	NA		-3.3	1.22012	NA
650472684	SiRe_0859	hypothetical protein	-2	0.18	0.851781	FALSE	1.3	0.810138	0.16	FALSE	1.2	0.954001	NA		0.069	0.807293	0.94	FALSE
650472685	SiRe_0861	glycosyl transferase family 2	0.11	0.96	0.536328	FALSE	-0.67	0.602401	0.34	FALSE	-0.011	0.536051	1	FALSE	-1.8	0.601435	0.014	TRUE
650472686	SiRe_0862	hypothetical protein	0.24	NA	0.832407		0.66	0.845074	0.52	FALSE	0.12	0.827606	NA		-1.1	0.827033	0.34	FALSE
650472687	SiRe_0863	hypothetical protein	0.3	0.79	0.351481	FALSE	0.41	0.43861	0.46	FALSE	0.23	0.35056	1	FALSE	-0.1	0.446146	0.88	FALSE
650472688	SiRe_0864	hypothetical protein	-0.56	0.84	0.744304	FALSE	0.99	0.793159	0.29	FALSE	-0.087	0.75539	NA		0.21	0.796114	0.84	FALSE
650472689	SiRe_0865	hypothetical protein	-0.65	0.52	0.421919	FALSE	0.35	0.531809	0.61	FALSE	0.46	0.444158	NA		0.78	0.573522	0.29	FALSE
650472690	SiRe_0866	hypothetical protein	0.45	NA	1.05592		-0.16	1.09024	0.92	FALSE	0.24	1.05119	NA		-1.4	1.08669	0.39	FALSE
650472691	SiRe_0867	glycosyl transferase family 1	-0.54	0.52	0.349829	FALSE	-0.78	0.424585	0.11	FALSE	0.13	0.353424	1	FALSE	-0.41	0.437952	0.47	FALSE
650472692	SiRe_0868	glycosyl transferase family 2	-0.7	0.16	0.29086	FALSE	-1.3	0.396884	0.0024	TRUE	0.2	0.296353	1	FALSE	-0.76	0.412363	0.13	FALSE
650472693	SiRe_0869	hypothetical protein	-0.083	0.95	0.332832	FALSE	-1.4	0.369312	0.00051	TRUE	-0.11	0.332819	1	FALSE	-0.56	0.376728	0.23	FALSE
650472694	SiRe_0870	hypothetical protein	-0.58	0.88	1.01257	FALSE	-0.34	1.06596	0.78	FALSE	0.29	1.02023	NA		-2.1	1.06042	0.12	FALSE
650472695	SiRe_0872	hypothetical protein	0	NA	0.962792		0.25	0.961434	NA		-0.025	0.962794	NA		-1.5	0.961674	NA
650472696	SiRe_0873	hypothetical protein	0.46	NA	1.21127		2.2	1.22003	0.1	FALSE	0.064	1.20806	NA		-2.5	1.19995	0.21	FALSE
650472697	SiRe_0874	glycosyl transferase family 2	-0.44	0.88	0.75301	FALSE	0.85	0.770132	0.36	FALSE	0.017	0.761269	NA		-0.23	0.768127	0.85	FALSE
650472698	SiRe_0875	sulfatase-like protein	0.15	0.86	0.240447	FALSE	-1.2	0.247152	1.1e-05	TRUE	-0.081	0.240315	1	FALSE	0.18	0.250172	0.59	FALSE
650472699	SiRe_0876	hypothetical protein	-0.076	0.97	0.495737	FALSE	-0.027	0.500341	0.97	FALSE	0.18	0.496006	1	FALSE	-0.68	0.500627	0.29	FALSE
650472700	SiRe_0877	hypothetical protein	-0.18	NA	0.587951		-0.8	0.596303	NA		0.66	0.589055	NA		-1.1	0.596968	NA
650472701	SiRe_0878	methyltransferase FkbM family	0.22	0.85	0.311354	FALSE	-1.8	0.347492	1.2e-06	TRUE	-0.00087	0.310763	1	FALSE	-0.77	0.355044	0.075	FALSE
650472702	SiRe_0879	phosphoadenosine phosphosulfate reductase	0.29	0.83	0.379964	FALSE	0.099	0.381576	0.85	FALSE	-0.12	0.379822	1	FALSE	-0.19	0.381873	0.72	FALSE
650472703	SiRe_0880	polysaccharide biosynthesis protein	0.52	0.37	0.276977	FALSE	1.4	0.292779	5.6e-06	TRUE	-0.013	0.275057	1	FALSE	0.3	0.291449	0.43	FALSE
650472704	SiRe_0881	methyltransferase, FkbM family	-0.33	NA	0.791633		1.1	0.816119	NA		0.24	0.796188	NA		-3.5	0.802237	NA
650472705	SiRe_0882	hypothetical protein	0.17	0.93	0.484059	FALSE	-0.25	0.549495	0.72	FALSE	-0.88	0.47364	0.75	FALSE	-1.4	0.547247	0.037	TRUE
650472706	SiRe_0883	ATPase (AAA+ superfamily)	0.35	NA	1.08318		0.87	1.08255	NA		0.044	1.07892	NA		-4.3	1.06961	NA
650472707	SiRe_0884	CRISPR-associated (Cas) DxTHG family	0.56	0.58	0.396628	FALSE	1.1	0.451753	0.028	TRUE	-0.72	0.390877	0.75	FALSE	-1.2	0.4375	0.021	TRUE
650472708	SiRe_0885	IS200/IS605 family OrfB protein	-0.22	NA	0.863628		0.18	0.925563	NA		-0.58	0.861667	NA		-4.2	0.909935	NA
650472709	SiRe_0886	IS200/IS605 family OrfA transposase	0.69	NA	0.73234		1.9	0.768449	NA		-0.012	0.720209	NA		-0.95	0.738642	NA
650472710	SiRe_0888	VapB-type antitoxin	-0.45	NA	1.22111		2	1.22027	NA		-0.42	1.22108	NA		-3.1	1.21743	NA
650472711	SiRe_0889	VapC-type toxin	-0.23	NA	1.16186		0.53	1.14881	0.65	FALSE	0.43	1.15563	NA		-1.3	1.15447	0.6	FALSE
650472712	SiRe_0890	CRISPR-associated RAMP protein, Cmr4 family	-0.097	0.95	0.382695	FALSE	1.8	0.387472	1.6e-05	TRUE	-0.26	0.382047	1	FALSE	0.12	0.384199	0.82	FALSE
650472713	SiRe_0891	CRISPR-associated protein, Cmr5	-0.053	0.97	0.377628	FALSE	1.5	0.381534	0.00049	TRUE	-0.61	0.376596	0.86	FALSE	-0.032	0.380238	0.95	FALSE
650472714	SiRe_0892	CRISPR-associated RAMP protein, Cmr1 family	-0.17	0.87	0.290971	FALSE	1.1	0.294021	0.00041	TRUE	-0.5	0.290534	0.81	FALSE	0.14	0.293904	0.74	FALSE
650472715	SiRe_0893	CRISPR-associated RAMP protein, Cmr6 family	-0.14	0.93	0.360366	FALSE	1.2	0.365591	0.0033	TRUE	-0.6	0.359518	0.85	FALSE	0.33	0.365794	0.5	FALSE
650472716	SiRe_0894	CRISPR-associated protein, Cmr2 family	-0.18	0.87	0.295664	FALSE	0.74	0.297981	0.027	TRUE	-0.62	0.295329	0.59	FALSE	0.18	0.298386	0.66	FALSE
650472717	SiRe_0895	CRISPR-assciated protein, Cmr3	-0.15	0.9	0.319785	FALSE	0.45	0.334039	0.26	FALSE	-0.58	0.318426	0.75	FALSE	-0.39	0.334381	0.37	FALSE
650472718	SiRe_0897	DEXX-box ATPase-like protein	0.2	0.94	0.670295	FALSE	-0.5	0.781257	0.56	FALSE	-0.17	0.668568	1	FALSE	-2.7	0.77123	0.004	TRUE
650472719	SiRe_0899	archaeal PaREP1/PaREP8 family	-0.55	0.62	0.417867	FALSE	0.65	0.428105	0.19	FALSE	0.3	0.439375	1	FALSE	-0.31	0.427357	0.6	FALSE
650472720	SiRe_0900	ISH3 family transposase	-0.78	NA	1.05587		0.61	1.0901	NA		-0.45	1.06561	NA		-3.4	1.0547	NA
650472721	SiRe_0901	IS5 family transposase	-0.56	NA	1.17755		1.5	1.17362	NA		0.17	1.1811	NA		-3.9	1.16976	NA
650472722	SiRe_0902	HEPN domain protein	0.66	0.39	0.358241	FALSE	0.14	0.413868	0.8	FALSE	-0.14	0.345698	1	FALSE	-0.22	0.422178	0.71	FALSE
650472723	SiRe_0903	hypothetical protein	-0.5	0.84	0.678838	FALSE	0.63	0.714828	0.48	FALSE	-0.39	0.680967	NA		-0.94	0.706253	0.31	FALSE
650472724	SiRe_0904	PaREP1 family protein	-0.54	0.81	0.65345	FALSE	0.11	0.666093	0.9	FALSE	0.095	0.666679	NA		-1.9	0.658657	0.017	TRUE
650472725	SiRe_0906	conserved archaeal protein	-2.1	0.0023	0.527878	TRUE	1.8	0.518698	0.0015	TRUE	-1.7	0.528859	0.084	FALSE	0.27	0.517701	0.71	FALSE
650472726	SiRe_0907	Fe-S oxidoreductase	-0.6	0.52	0.390679	FALSE	0.91	0.397007	0.043	TRUE	-0.36	0.391894	1	FALSE	-0.4	0.395505	0.45	FALSE
650472727	SiRe_0908	Fe-S oxidoreductase family	-0.67	0.68	0.572213	FALSE	0.39	0.590851	0.61	FALSE	-0.49	0.573354	1	FALSE	-0.75	0.589633	0.33	FALSE
650472728	SiRe_0909	Aldehyde Dehydrogenase	0.39	0.53	0.253668	FALSE	1.6	0.255894	4.7e-09	TRUE	0.29	0.253506	1	FALSE	1.2	0.257183	0.00011	TRUE
650472729	SiRe_0910	hypothetical protein	0.061	NA	1.07357		0.42	1.06597	NA		-0.074	1.07136	NA		-3	1.05495	NA
650472730	SiRe_0911	hypothetical protein	0.33	NA	0.944773		1.6	0.975381	NA		1.1	0.952297	NA		-3.2	0.956229	NA
650472731	SiRe_0912	archaeal ATPase (AAA+ superfamily)	1.1	0.19	0.456476	FALSE	0.27	0.49525	0.68	FALSE	-0.11	0.452408	1	FALSE	-0.22	0.498797	0.74	FALSE
650472732	SiRe_0913	glycosyl transferase group 1	-0.31	0.88	0.573801	FALSE	-1.1	0.658977	0.15	FALSE	-0.5	0.573106	1	FALSE	-2.9	0.654475	0.00014	TRUE
650472733	SiRe_0914	conserved hypothetical protein	-0.27	NA	1.18648		0.053	1.19301	0.97	FALSE	-0.71	1.18101	NA		-1.4	1.18848	0.45	FALSE
650472734	SiRe_0915	conserved hypothetical protein	-0.26	0.89	0.511256	FALSE	0.11	0.52754	0.88	FALSE	-0.13	0.512552	1	FALSE	-1.1	0.526296	0.1	FALSE
650472735	SiRe_0917	HEPN domain-containing protein	-0.79	0.6	0.582998	FALSE	1.4	0.559384	0.026	TRUE	-0.16	0.602229	NA		0.013	0.55165	0.97	FALSE
650472736	SiRe_0918	DNA polymerase beta subunit domain protein	0.17	0.95	0.789436	FALSE	1.5	0.842099	0.13	FALSE	-0.17	0.77288	NA		-2	0.773471	0.05	FALSE
650472737	SiRe_0919	ISC1395, Orf1, resolvase	0.28	NA	0.907301		-0.34	0.934663	NA		-0.075	0.90541	NA		-3.3	0.929505	NA
650472738	SiRe_0920	conserved hypothetical protein	1.2	0.27	0.556627	FALSE	-0.37	0.576104	0.61	FALSE	-1.2	0.554967	0.59	FALSE	-1.1	0.576561	0.11	FALSE
650472739	SiRe_0921	conserved hypothetical protein	-0.65	0.36	0.343631	FALSE	1.4	0.356288	0.00023	TRUE	0.34	0.356201	1	FALSE	2.2	0.389998	4.6e-07	TRUE
650472740	SiRe_0922	penicillin amidase-like protein	-0.64	0.25	0.298754	FALSE	1.3	0.300107	0.00011	TRUE	-0.38	0.298871	1	FALSE	1.4	0.301156	5.9e-05	TRUE
650472741	SiRe_0923	DNA polymerase beta domain	0.44	0.91	0.942881	FALSE	0.34	0.999337	0.84	FALSE	0.28	0.941899	1	FALSE	-3.7	0.984173	0.0027	TRUE
650472742	SiRe_0924	HEPN domain protein	0.42	0.89	0.829691	FALSE	1	0.907898	0.37	FALSE	0.36	0.829111	NA		-1.5	0.885933	0.2	FALSE
650472743	SiRe_0925	hypothetical protein	0.086	NA	1.15754		0.72	1.15365	NA		0.14	1.15742	NA		-2.8	1.15561	NA
650472744	SiRe_0926	major facilitator superfamily MFS_1	0.08	0.98	0.742226	FALSE	-1.3	0.835506	0.16	FALSE	-0.29	0.741509	1	FALSE	-3.7	0.829834	0.00019	TRUE
650472745	SiRe_0927	phosphate:H+ symporter	-0.32	0.91	0.702779	FALSE	1.6	0.734185	0.064	FALSE	-0.31	0.702938	1	FALSE	-0.45	0.723244	0.66	FALSE
650472746	SiRe_0928	Methyltransferase type 11	-0.46	0.41	0.257942	FALSE	-1.6	0.297146	7e-07	TRUE	-0.41	0.258146	0.88	FALSE	-0.85	0.303976	0.019	TRUE
650472747	SiRe_0929	aminotransferase class I and II	0.14	0.86	0.207968	FALSE	-0.55	0.26797	0.07	FALSE	-0.029	0.207248	1	FALSE	-1.4	0.268283	4.4e-06	TRUE
650472748	SiRe_0930	Resolvase, Holliday junction-type	0.47	0.84	0.642337	FALSE	-0.73	0.987621	0.22	FALSE	-0.19	0.639072	1	FALSE	-4.2	0.947861	0.00013	TRUE
650472749	SiRe_0931	conserved hypothetical protein	0.36	0.77	0.385306	FALSE	-1.3	0.388352	0.0016	TRUE	-0.82	0.385255	0.59	FALSE	-0.43	0.389056	0.4	FALSE
650472750	SiRe_0932	sodium/calcium exchanger membrane region	0.17	0.96	0.857516	FALSE	-1.2	0.929015	0.22	FALSE	0.11	0.857415	1	FALSE	-3.6	0.924538	0.0014	TRUE
650472751	SiRe_0933	amino acid/polyamine/organocation transporter, APC superfamily (TC 2.A.3)	0.57	0.68	0.497426	FALSE	-1.6	0.666879	0.028	TRUE	-0.55	0.494294	1	FALSE	-2.8	0.665178	0.00057	TRUE
650472752	SiRe_0935	ABC-type transporter, ModC-like protein	0.33	NA	0.933384		0.95	1.00095	NA		-0.18	0.927521	NA		-1.7	0.978872	NA
650472753	SiRe_0936	glycoside hydrolase 15-related protein	-0.25	NA	0.586591		-0.44	0.63737	NA		-0.18	0.586955	NA		-1.6	0.636121	NA
650472754	SiRe_0937	drug resistance transporter, EmrB/QacA subfamily	-0.27	0.92	0.645573	FALSE	0.17	0.64916	0.84	FALSE	0.25	0.646443	1	FALSE	-0.93	0.64898	0.26	FALSE
650472755	SiRe_0938	HEPN domain protein	0.48	0.75	0.47448	FALSE	1.4	0.602916	0.05	FALSE	0.48	0.474718	NA		0.39	0.599384	0.64	FALSE
650472756	SiRe_0939	DNA polymerase beta domain protein region	0.57	0.79	0.663325	FALSE	2.1	0.86614	0.04	TRUE	0.023	0.657091	NA		-0.89	0.790104	0.39	FALSE
650472757	SiRe_0940	haloacid dehalogenase, type II	0.64	NA	0.715827		1.2	0.726923	NA		0.092	0.71404	NA		-2.1	0.721379	NA
650472758	SiRe_0941	IS200/IS605 family OrfB protein	1	NA	0.75975		1.5	0.774459	NA		0.18	0.756542	NA		-2.9	0.765181	NA
650472759	SiRe_0942	hypothetical protein	0.82	0.57	0.578742	FALSE	1.5	0.634064	0.044	TRUE	0.015	0.56672	NA		-0.82	0.611674	0.3	FALSE
650472760	SiRe_0943	ISH3 family transposase	-0.89	0.76	0.962274	FALSE	0.82	0.940819	0.49	FALSE	-0.67	0.966092	1	FALSE	-3	0.930017	0.009	TRUE
650472761	SiRe_0944	putative ATP-binding protein	-0.57	0.88	1.03396	FALSE	1.1	1.07391	0.42	FALSE	-0.71	1.03217	NA		-2.5	1.04694	0.077	FALSE
650472762	SiRe_0945	acyl-CoA dehydrogenase domain protein	0.24	0.85	0.336095	FALSE	1.4	0.337761	8.2e-05	TRUE	-0.78	0.335195	0.47	FALSE	0.6	0.337878	0.15	FALSE
650472763	SiRe_0946	beta-lactamase domain protein	0.11	0.94	0.330035	FALSE	-0.69	0.408698	0.15	FALSE	-0.028	0.328423	1	FALSE	-0.65	0.420399	0.22	FALSE
650472764	SiRe_0947	HEPN domain protein	0.93	0.19	0.402401	FALSE	0.94	0.476452	0.092	FALSE	0.22	0.384356	NA		-0.33	0.46717	0.61	FALSE
650472765	SiRe_0948	DNA polymerase beta domain protein	0.37	0.69	0.323098	FALSE	1.4	0.329061	8e-05	TRUE	0.21	0.32131	1	FALSE	-0.19	0.323611	0.67	FALSE
650472766	SiRe_0949	ATPase-like protein	0.056	0.97	0.441599	FALSE	1.4	0.481779	0.007	TRUE	-0.28	0.437789	1	FALSE	0.047	0.473726	0.94	FALSE
650472767	SiRe_0950	MaoC domain protein dehydratase	0.64	0.12	0.251213	FALSE	-0.29	0.322785	0.46	FALSE	0.043	0.248121	1	FALSE	-1.1	0.323752	0.0045	TRUE
650472768	SiRe_0951	acyl-CoA dehydrogenase domain protein	0.16	0.88	0.290878	FALSE	0.56	0.296862	0.1	FALSE	-0.15	0.290446	1	FALSE	-0.11	0.297382	0.8	FALSE
650472770	SiRe_0952	peptidase U62 modulator of DNA gyrase	0.46	0.16	0.190298	FALSE	-0.33	0.211654	0.18	FALSE	-0.18	0.189199	1	FALSE	-0.36	0.214958	0.17	FALSE
650472771	SiRe_0953	peptidase U62 modulator of DNA gyrase	0.6	0.091	0.220634	FALSE	0.47	0.232307	0.08	FALSE	-0.034	0.21916	1	FALSE	0.087	0.234278	0.79	FALSE
650472772	SiRe_0954	conserved hypothetical protein	0.073	0.96	0.412141	FALSE	1.1	0.414329	0.014	TRUE	-0.024	0.412046	1	FALSE	-0.19	0.413866	0.74	FALSE
650472773	SiRe_0955	hypothetical protein	-0.54	0.75	0.535159	FALSE	-0.24	0.536017	0.74	FALSE	0.21	0.535836	1	FALSE	0.37	0.536996	0.62	FALSE
650472774	SiRe_0956	conserved hypothetical protein	-0.77	0.57	0.536095	FALSE	2.1	0.519289	0.00017	TRUE	0.46	0.547347	1	FALSE	1.1	0.519162	0.076	FALSE
650472775	SiRe_0957	ISH3 family transposase	-0.12	NA	0.953003		1.4	0.939505	NA		0.46	0.965607	NA		-3.3	0.924282	NA
650472776	SiRe_0958	conserved hypothetical protein	-0.13	0.95	0.581323	FALSE	0.21	0.583131	0.79	FALSE	0.12	0.583871	1	FALSE	-2.1	0.579605	0.0024	TRUE
650472777	SiRe_0959	arginine deiminase (EC 3.5.3.6)	0.057	NA	0.519808		-0.35	0.544224	NA		-0.057	0.519496	NA		-1.6	0.543136	NA
650472778	SiRe_0960	major facilitator superfamily MFS_1	0.13	0.95	0.469376	FALSE	-1.2	0.507004	0.039	TRUE	0.32	0.471013	1	FALSE	-0.55	0.51702	0.42	FALSE
650472779	SiRe_0961	pyridoxal-phosphate dependent TrpB-like enzyme	-0.046	0.97	0.269999	FALSE	-0.6	0.280653	0.064	FALSE	-0.035	0.270027	1	FALSE	0.19	0.284561	0.63	FALSE
650472780	SiRe_0962	ABC transporter related protein	0.075	0.93	0.194454	FALSE	0.38	0.22561	0.15	FALSE	-0.2	0.193533	1	FALSE	-0.1	0.228592	0.75	FALSE
650472781	SiRe_0963	ABC-2 type transporter	0.39	0.52	0.2504	FALSE	-0.52	0.313893	0.15	FALSE	-0.1	0.248865	1	FALSE	-0.57	0.321112	0.14	FALSE
650472782	SiRe_0964	oxalate/formate antiporter	0.05	0.98	0.493135	FALSE	-1.8	0.542175	0.0026	TRUE	0.14	0.49328	1	FALSE	-1.2	0.548313	0.075	FALSE
650472783	SiRe_0965	Peptidase S53 propeptide	1.4	0.0051	0.364386	TRUE	0.66	0.365382	0.12	FALSE	0.13	0.364355	1	FALSE	0.88	0.365733	0.047	TRUE
650472784	SiRe_0966	major facilitator superfamily MFS_1	0.22	0.86	0.334137	FALSE	-1.4	0.371222	0.00067	TRUE	0.08	0.333834	1	FALSE	-0.53	0.379434	0.26	FALSE
650472785	SiRe_0967	transporter, CPA2 family (TC 2.A.37)	-0.14	0.93	0.37955	FALSE	0.25	0.394108	0.63	FALSE	0.11	0.380819	1	FALSE	0.28	0.399361	0.61	FALSE
650472787	SiRe_0968	conserved hypothetical protein	-0.55	0.63	0.431805	FALSE	1.3	0.42557	0.0071	TRUE	0.43	0.450406	1	FALSE	1.3	0.438758	0.011	TRUE
650472788	SiRe_0969	conserved hypothetical protein	-1.9	0.014	0.558606	TRUE	0.27	0.512132	0.67	FALSE	-0.59	0.581066	1	FALSE	0.95	0.522977	0.14	FALSE
650472789	SiRe_0970	CoB--CoM heterodisulfide reductase	-0.99	0.57	0.712598	FALSE	0.41	0.711756	0.66	FALSE	0.2	0.713065	1	FALSE	0.88	0.711821	0.34	FALSE
650472790	SiRe_0971	heterodisulfide reductase subunit C (HdrC-2)	-1	0.54	0.706588	FALSE	0.34	0.70492	0.71	FALSE	0.19	0.707496	1	FALSE	0.95	0.70503	0.29	FALSE
650472791	SiRe_0972	hypothetical protein	-0.84	0.63	0.657745	FALSE	0.31	0.656542	0.72	FALSE	0.17	0.658289	1	FALSE	1.5	0.656692	0.054	FALSE
650472792	SiRe_0973	FAD-dependent pyridine nucleotide-disulfide oxidoreductase	-0.71	0.73	0.666823	FALSE	0.46	0.666008	0.59	FALSE	0.59	0.667392	1	FALSE	1.4	0.666105	0.086	FALSE
650472793	SiRe_0974	conserved hypothetical protein	-0.43	0.85	0.595701	FALSE	0.77	0.595243	0.29	FALSE	0.28	0.595858	1	FALSE	1.3	0.595282	0.067	FALSE
650472794	SiRe_0975	heterodisulfide reductase, subunit C (HdrC-1)	-0.91	0.54	0.619708	FALSE	1.5	0.618042	0.032	TRUE	0.5	0.620876	1	FALSE	1.3	0.618106	0.075	FALSE
650472795	SiRe_0976	SirA family protein	-1.1	0.43	0.64972	FALSE	0.92	0.637355	0.23	FALSE	0.33	0.658477	1	FALSE	0.097	0.63743	0.92	FALSE
650472796	SiRe_0977	peroxiredoxin family	-0.98	0.45	0.578769	FALSE	0.79	0.57798	0.25	FALSE	0.37	0.579323	1	FALSE	0.66	0.578022	0.38	FALSE
650472797	SiRe_0978	DsrE family protein	-1.4	0.04	0.448623	TRUE	0.78	0.442651	0.13	FALSE	0.42	0.454233	1	FALSE	1.9	0.444167	0.00034	TRUE
650472798	SiRe_0979	FAD-dependent pyridine nucleotide-disulfide oxidoreductase	-0.8	0.54	0.535742	FALSE	-0.44	0.528329	0.52	FALSE	1.4	0.55124	0.31	FALSE	1	0.530613	0.11	FALSE
650472799	SiRe_0980	conserved hypothetical protein	-1.3	0.14	0.536861	FALSE	-0.91	0.521087	0.14	FALSE	0.16	0.551553	1	FALSE	0.15	0.525005	0.84	FALSE
650472800	SiRe_0981	glutaredoxin related protein	-1.4	0.022	0.431135	TRUE	-1.4	0.421686	0.002	TRUE	0.51	0.449133	1	FALSE	-0.24	0.42532	0.69	FALSE
650472801	SiRe_0983	conserved hypothetical protein	0.43	0.78	0.475954	FALSE	0.73	0.506698	0.22	FALSE	0.66	0.479604	0.98	FALSE	-0.87	0.500137	0.16	FALSE
650472802	SiRe_0982	conserved hypothetical protein	-0.0079	0.99	0.44949	FALSE	-0.57	0.449899	0.29	FALSE	0.15	0.449505	1	FALSE	-0.35	0.450005	0.56	FALSE
650472803	SiRe_0984	histone deacetylase superfamily	-0.047	0.99	0.79363	FALSE	0.14	0.793945	0.89	FALSE	0.068	0.795781	NA		-0.72	0.79439	0.51	FALSE
650472804	SiRe_0985	conserved hypothetical protein	0.14	0.96	0.795057	FALSE	-0.84	0.813956	0.41	FALSE	0.38	0.798131	NA		-0.67	0.820308	0.55	FALSE
650472805	SiRe_0986	Radical SAM domain protein	-0.37	0.76	0.390804	FALSE	-2.9	0.496659	7.4e-08	TRUE	0.11	0.39368	1	FALSE	-2.2	0.503315	0.00013	TRUE
650472806	SiRe_0987	Radical SAM domain protein	0.15	0.91	0.31155	FALSE	-2.3	0.386712	1.8e-08	TRUE	0.25	0.31241	1	FALSE	-1.3	0.397201	0.0048	TRUE
650472807	SiRe_0988	biotin/lipoate A/B protein ligase	0.34	0.43	0.199249	FALSE	-2.4	0.275304	4.3e-17	TRUE	0.34	0.199303	0.83	FALSE	-1.8	0.281578	2.2e-08	TRUE
650472808	SiRe_0989	CoA-binding domain protein	0.66	0.5	0.410777	FALSE	1.6	0.409374	0.00033	TRUE	0.18	0.410294	1	FALSE	1.6	0.409869	0.0012	TRUE
650472809	SiRe_0990	transcriptional regulator	0.65	0.0099	0.182806	TRUE	2.7	0.17505	9.2e-51	TRUE	0.1	0.180138	1	FALSE	1.5	0.174387	1.5e-15	TRUE
650472810	SiRe_0991	conserved hypothetical protein	-0.046	0.98	0.470352	FALSE	-0.59	0.482536	0.31	FALSE	0.36	0.471203	1	FALSE	-0.39	0.4852	0.55	FALSE
650472811	SiRe_0992	conserved hypothetical protein	0.17	0.93	0.480701	FALSE	0.37	0.492642	0.55	FALSE	0.081	0.479051	NA		-0.33	0.495259	0.63	FALSE
650472812	SiRe_0993	transcriptional regulator	0.65	0.68	0.564495	FALSE	4.9	0.56401	3e-16	TRUE	0.19	0.564216	1	FALSE	2.6	0.563367	7.9e-05	TRUE
650472813	SiRe_0994	conserved hypothetical protein	0.84	0.32	0.422073	FALSE	2.5	0.420781	2.2e-08	TRUE	0.48	0.419078	1	FALSE	0.7	0.415453	0.17	FALSE
650472814	SiRe_0995	conserved hypothetical protein	0.036	0.99	0.625305	FALSE	-0.43	0.677243	0.63	FALSE	0.073	0.626601	NA		-0.3	0.694286	0.76	FALSE
650472815	SiRe_0996	glycine cleavage H-protein	0.11	0.93	0.292806	FALSE	-0.89	0.322982	0.015	TRUE	0.33	0.295816	1	FALSE	-0.071	0.337325	0.89	FALSE
650472816	SiRe_0997	conserved hypothetical protein	0.072	0.96	0.354469	FALSE	-1.2	0.375865	0.0049	TRUE	-0.14	0.351225	1	FALSE	-0.27	0.391083	0.62	FALSE
650472817	SiRe_0998	major facilitator superfamily MFS_1	0.076	0.97	0.54363	FALSE	0.66	0.594157	0.37	FALSE	0.22	0.544723	1	FALSE	-0.65	0.590112	0.41	FALSE
650472818	SiRe_0999	conserved hypothetical protein	0.7	0.46	0.414846	FALSE	1.1	0.426557	0.025	TRUE	0.56	0.413882	1	FALSE	0.32	0.42779	0.57	FALSE
650472819	SiRe_1000	transcriptional regulator, TrmB	-0.64	0.6	0.473241	FALSE	0.96	0.475529	0.081	FALSE	-1	0.472658	0.59	FALSE	-0.32	0.474931	0.62	FALSE
650472820	SiRe_1001	conserved hypothetical protein	0.54	0.096	0.20196	FALSE	0.23	0.219751	0.39	FALSE	-0.041	0.200367	1	FALSE	0.66	0.227617	0.015	TRUE
650472821	SiRe_1002	conserved hypothetical protein	0.46	0.41	0.256986	FALSE	-0.14	0.27797	0.7	FALSE	0.25	0.25602	1	FALSE	-0.093	0.283315	0.82	FALSE
650472822	SiRe_1003	conserved hypothetical protein	0.89	0.014	0.258773	TRUE	3.4	0.258975	2.2e-36	TRUE	0.29	0.257356	1	FALSE	2.6	0.259421	5.3e-20	TRUE
650472823	SiRe_1004	conserved hypothetical protein	0.14	0.95	0.562866	FALSE	-0.6	0.68681	0.46	FALSE	-0.44	0.554903	NA		-1.7	0.684667	0.048	TRUE
650472824	SiRe_1005	aconitate hydratase 1	-0.11	0.95	0.457402	FALSE	1.8	0.4573	0.00024	TRUE	-0.0098	0.457415	1	FALSE	0.88	0.457299	0.12	FALSE
650472825	SiRe_1006	conserved hypothetical protein	-0.096	0.95	0.381603	FALSE	0.8	0.378904	0.067	FALSE	0.6	0.383611	0.88	FALSE	0.96	0.380075	0.035	TRUE
650472826	SiRe_1007	conserved hypothetical protein	2.1	2.4e-07	0.338389	TRUE	1.9	0.321059	5.6e-08	TRUE	1.9	0.334207	1.8e-05	TRUE	0.78	0.319852	0.041	TRUE
650472827	SiRe_1008	von Willebrand factor type A	0.43	0.53	0.283554	FALSE	-0.15	0.288734	0.69	FALSE	-0.17	0.283209	1	FALSE	-0.39	0.289465	0.29	FALSE
650472828	SiRe_1009	metallophosphoesterase	0.42	0.6	0.309464	FALSE	0.048	0.319302	0.91	FALSE	-0.039	0.308935	1	FALSE	-0.98	0.319143	0.01	TRUE
650472829	SiRe_1010	FHA domain containing protein	0.44	0.49	0.272735	FALSE	0.2	0.27717	0.57	FALSE	-0.22	0.27248	1	FALSE	-0.66	0.277232	0.049	TRUE
650472830	SiRe_1011	von Willebrand factor type A	0.31	0.72	0.284206	FALSE	0.13	0.29324	0.74	FALSE	-0.2	0.283446	1	FALSE	-0.69	0.293467	0.054	FALSE
650472831	SiRe_1012	tRNA (guanine-N1-)-methyltransferase	0.33	0.43	0.185936	FALSE	-0.38	0.241755	0.17	FALSE	-0.07	0.18218	1	FALSE	-0.4	0.250412	0.2	FALSE
650472832	SiRe_1013	conserved hypothetical protein	-0.52	0.58	0.373978	FALSE	2.3	0.36758	1.7e-09	TRUE	-0.19	0.377959	1	FALSE	1.1	0.364111	0.014	TRUE
650472833	SiRe_1014	coenzyme A transferase	0.35	0.62	0.267227	FALSE	0.29	0.275546	0.39	FALSE	-0.28	0.265664	1	FALSE	0.75	0.281082	0.026	TRUE
650472834	SiRe_1015	coenzyme A transferase	0.5	0.54	0.334253	FALSE	2	0.334389	1e-08	TRUE	0.32	0.333798	1	FALSE	1.4	0.335111	0.00042	TRUE
650472835	SiRe_1016	transcriptional regulator, MarR family	0.23	0.85	0.331483	FALSE	3.6	0.324908	3.2e-26	TRUE	0.083	0.330394	1	FALSE	1.7	0.319148	3.1e-06	TRUE
650472836	SiRe_1017	conserved hypothetical protein	-0.26	0.74	0.25597	FALSE	-0.28	0.258482	0.37	FALSE	0.55	0.259532	0.59	FALSE	0.5	0.262887	0.13	FALSE
650472837	SiRe_1018	conserved hypothetical protein	-0.38	0.6	0.284762	FALSE	-0.023	0.284639	0.95	FALSE	0.064	0.285039	1	FALSE	0.9	0.285363	0.0077	TRUE
650472838	SiRe_1019	ABC transporter related protein	-0.76	0.45	0.452079	FALSE	0.21	0.449409	0.72	FALSE	-0.013	0.453927	1	FALSE	0.55	0.450648	0.35	FALSE
650472839	SiRe_1020	fumarase, class II (EC 4.2.1.2)	-0.054	0.96	0.283797	FALSE	0.27	0.285333	0.45	FALSE	0.021	0.283874	1	FALSE	0.55	0.286416	0.12	FALSE
650472840	SiRe_1021	conserved hypothetical protein	-0.96	0.25	0.446856	FALSE	2.4	0.441239	3e-07	TRUE	-0.26	0.448518	1	FALSE	0.85	0.440924	0.12	FALSE
650472841	SiRe_1022	putative signal-transduction protein with CBS domains	-0.75	0.41	0.423565	FALSE	-0.08	0.430712	0.89	FALSE	-0.24	0.424961	1	FALSE	-0.31	0.43243	0.61	FALSE
650472842	SiRe_1023	DSBA oxidoreductase	-0.66	0.31	0.325127	FALSE	-0.67	0.346751	0.095	FALSE	-0.068	0.326972	1	FALSE	-0.46	0.35121	0.3	FALSE
650472843	SiRe_1024	amino acid/polyamine/organocation transporter, APC superfamily (TC 2.A.3)	0.0062	0.99	0.331079	FALSE	0.62	0.331412	0.11	FALSE	0.38	0.331128	1	FALSE	1.3	0.331756	0.0009	TRUE
650472844	SiRe_1025	intracellular protease, PfpI family	0.42	0.45	0.247621	FALSE	0.28	0.25145	0.35	FALSE	0.48	0.247702	0.68	FALSE	1.2	0.255049	3.2e-05	TRUE
650472845	SiRe_1026	molybdenum transport protein ModA related protein (ModA)	-0.26	0.88	0.491223	FALSE	3.4	0.486554	5.8e-11	TRUE	-0.032	0.492461	1	FALSE	1.3	0.482903	0.027	TRUE
650472846	SiRe_1027	phosphoribosylaminoimidazole carboxylase, ATPase subunit	0.47	0.75	0.470681	FALSE	-1.4	0.532274	0.019	TRUE	0.31	0.470189	1	FALSE	-1.7	0.535133	0.0065	TRUE
650472847	SiRe_1028	5-(carboxyamino)imidazole ribonucleotide mutase	0.47	0.52	0.301999	FALSE	-0.85	0.425121	0.079	FALSE	0.052	0.299269	1	FALSE	-0.7	0.439408	0.19	FALSE
650472848	SiRe_1029	FAD linked oxidase domain protein	0.65	0.14	0.262733	FALSE	0.58	0.300276	0.099	FALSE	0.59	0.262552	0.53	FALSE	-0.26	0.300873	0.52	FALSE
650472849	SiRe_1030	transcriptional regulator, MarR family	-0.13	0.95	0.489277	FALSE	0.4	0.536526	0.56	FALSE	0.11	0.493852	NA		0.078	0.546616	0.92	FALSE
650472850	SiRe_1031	conserved hypothetical protein	0.34	NA	0.862609		0.48	0.895828	NA		0.16	0.862145	NA		-2.4	0.888337	NA
650472851	SiRe_1032	glycine cleavage H-protein	0.42	0.73	0.400035	FALSE	0.38	0.400865	0.44	FALSE	0.29	0.39991	1	FALSE	0.25	0.401484	0.65	FALSE
650472852	SiRe_1033	biotin/lipoate A/B protein ligase	0.17	0.89	0.324693	FALSE	-0.78	0.328077	0.036	TRUE	0.93	0.326377	0.24	FALSE	0.43	0.3312	0.3	FALSE
650472853	SiRe_1034	conserved hypothetical protein	0.36	0.79	0.414196	FALSE	2.9	0.384152	1.9e-12	TRUE	0.47	0.4161	1	FALSE	1.4	0.382921	0.0024	TRUE
650472854	SiRe_1035	conserved hypothetical protein	0.38	0.79	0.441535	FALSE	1.9	0.428687	5e-05	TRUE	0.37	0.441593	1	FALSE	1	0.428962	0.054	FALSE
650472855	SiRe_1036	OsmC family protein	0.29	0.79	0.334806	FALSE	0.58	0.331233	0.13	FALSE	0.37	0.335561	1	FALSE	0.95	0.337477	0.018	TRUE
650472856	SiRe_1037	conserved hypothetical protein	0.012	0.99	0.503288	FALSE	0.057	0.504412	0.93	FALSE	0.1	0.5042	1	FALSE	-0.29	0.506672	0.68	FALSE
650472857	SiRe_1038	hypothetical protein	-0.72	NA	1.08216		1.8	1.08255	NA		-0.062	1.0889	NA		-3.3	1.06957	NA
650472859	SiRe_1039	ammonium transporter	-1.5	0.34	0.771822	FALSE	1.1	0.776194	0.22	FALSE	-1.7	0.771803	0.59	FALSE	-1.9	0.774899	0.047	TRUE
650472861	SiRe_1040	conserved hypothetical protein	-1.2	NA	0.640867		-0.0038	0.651907	NA		0.34	0.642714	NA		-1.5	0.651085	NA
650472862	SiRe_1041	oligosaccharyl transferase STT3 subunit	0.39	0.81	0.465782	FALSE	-1.7	0.46693	0.0013	TRUE	-0.54	0.465754	1	FALSE	-0.57	0.467195	0.35	FALSE
650472863	SiRe_1042	RNA-binding protein Nop10p	0.37	0.76	0.38016	FALSE	-1.6	0.425247	0.00051	TRUE	0.69	0.382278	0.75	FALSE	-0.59	0.436349	0.28	FALSE
650472864	SiRe_1043	translation initiation factor 2 subunit alpha (aeIF-2a)	0.25	0.84	0.339059	FALSE	-1.6	0.357612	2.8e-05	TRUE	0.27	0.339108	1	FALSE	-0.97	0.360574	0.024	TRUE
650472865	SiRe_1044	Ribosomal protein S27E	0.18	0.93	0.50554	FALSE	-2.2	0.611865	0.0012	TRUE	-0.15	0.504477	1	FALSE	-1.8	0.619927	0.015	TRUE
650472866	SiRe_1045	LSU ribosomal protein L44E	0.25	0.93	0.638094	FALSE	-2.7	0.671529	0.00025	TRUE	-0.19	0.637827	1	FALSE	-2.2	0.673603	0.0053	TRUE
650472867	SiRe_1046	conserved hypothetical protein	-0.34	0.73	0.329404	FALSE	-1.4	0.396563	0.0014	TRUE	0.0064	0.332188	1	FALSE	-0.2	0.417194	0.71	FALSE
650472868	SiRe_1047	DNA primase small subunit, PriSL	0.078	0.96	0.392289	FALSE	-1.5	0.422713	0.0017	TRUE	0.24	0.392758	1	FALSE	-1.1	0.426934	0.039	TRUE
650472869	SiRe_1048	proliferating cell nuclear antigen PcnA	0.17	0.88	0.321855	FALSE	-0.53	0.33216	0.17	FALSE	-0.15	0.321554	1	FALSE	-0.24	0.334562	0.6	FALSE
650472870	SiRe_1049	conserved hypothetical protein	-0.43	0.72	0.40317	FALSE	-0.4	0.406989	0.43	FALSE	0.13	0.405375	1	FALSE	-1.1	0.407311	0.022	TRUE
650472871	SiRe_1050	ribose-phosphate pyrophosphokinase	0.24	0.86	0.377808	FALSE	2.2	0.380811	5e-08	TRUE	-0.055	0.377461	1	FALSE	0.76	0.379765	0.1	FALSE
650472872	SiRe_1051	putative RNA methylase	0.08	0.94	0.249002	FALSE	-0.21	0.274658	0.55	FALSE	-0.099	0.248282	1	FALSE	0.17	0.283278	0.66	FALSE
650472873	SiRe_1052	ribonuclease Z	0.34	0.54	0.226602	FALSE	-0.043	0.242436	0.9	FALSE	0.25	0.226224	1	FALSE	0.2	0.248961	0.55	FALSE
650472874	SiRe_1053	conserved hypothetical protein	0.29	0.86	0.445485	FALSE	0.018	0.505193	1	FALSE	0.18	0.445144	1	FALSE	-0.71	0.506974	0.27	FALSE
650472875	SiRe_1054	adenylate kinase related protein (AdkA-like)	0.38	0.86	0.587747	FALSE	-1.1	0.690312	0.15	FALSE	0.059	0.586742	1	FALSE	-2.8	0.685939	0.00056	TRUE
650472876	SiRe_1055	2'-5' RNA ligase	-0.19	0.86	0.28199	FALSE	0.4	0.291251	0.25	FALSE	-0.69	0.280278	0.39	FALSE	0.24	0.294651	0.55	FALSE
650472877	SiRe_1056	tRNA cytidylyltransferase	-0.13	0.9	0.278944	FALSE	-0.48	0.305801	0.19	FALSE	-0.28	0.27847	1	FALSE	-0.082	0.313439	0.86	FALSE
650472878	SiRe_1057	Ser/Thr kinase-like protein	0.18	0.93	0.520771	FALSE	-0.37	0.547979	0.59	FALSE	0.18	0.52084	1	FALSE	-0.84	0.550151	0.22	FALSE
650472880	SiRe_1058	conserved hypothetical protein	0.076	0.97	0.589061	FALSE	1.1	0.617141	0.13	FALSE	0.049	0.589059	1	FALSE	-2.3	0.609271	0.001	TRUE
650472882	SiRe_1059	integrase	0.0046	NA	0.962817		0.3	0.961551	NA		0.0046	0.962809	NA		-1.5	0.961779	NA
650472883	SiRe_1060	conserved hypothetical protein	-0.34	0.88	0.62627	FALSE	3.2	0.579555	3.5e-07	TRUE	0.26	0.643493	1	FALSE	1.2	0.568796	0.075	FALSE
650472884	SiRe_1061	conserved hypothetical protein	0.093	0.94	0.277666	FALSE	0.16	0.310279	0.7	FALSE	0.14	0.278521	1	FALSE	0.05	0.319821	0.91	FALSE
650472885	SiRe_1062	ABC transporter related protein	-0.49	0.78	0.52849	FALSE	0.63	0.543422	0.33	FALSE	0.097	0.537771	1	FALSE	-0.52	0.541228	0.49	FALSE
650472886	SiRe_1063	IS200/IS605 family OrfB protein	0.72	0.52	0.46842	FALSE	1.6	0.474268	0.0017	TRUE	-0.071	0.466344	1	FALSE	-1.6	0.469669	0.0028	TRUE
650472887	SiRe_1064	Fibronectin type III domain protein	0.24	0.84	0.316042	FALSE	-1.1	0.336036	0.0038	TRUE	0.17	0.31601	1	FALSE	-0.72	0.339052	0.078	FALSE
650472888	SiRe_1065	ABC-type sulfate transport system, permease, CysU	-0.46	0.41	0.259487	FALSE	-0.016	0.22642	0.96	FALSE	-0.14	0.264019	1	FALSE	1.8	0.235878	4.4e-12	TRUE
650472889	SiRe_1066	extracellular solute-binding protein family 1	-0.79	0.33	0.402155	FALSE	2.1	0.401654	9.8e-07	TRUE	-0.41	0.402223	1	FALSE	1.6	0.401662	0.00058	TRUE
650472890	SiRe_1067	short-chain dehydrogenase/reductase SDR	0.072	0.97	0.424314	FALSE	0.17	0.44337	0.78	FALSE	0.007	0.424034	1	FALSE	-0.15	0.447128	0.81	FALSE
650472891	SiRe_1068	formate dehydrogenase, alpha subunit	0.22	0.86	0.354563	FALSE	0.96	0.360987	0.018	TRUE	-0.11	0.353277	1	FALSE	-0.19	0.36017	0.7	FALSE
650472892	SiRe_1069	TatD-related deoxyribonuclease	0.13	0.94	0.433018	FALSE	0.23	0.474755	0.72	FALSE	0.17	0.433487	1	FALSE	-0.31	0.478461	0.63	FALSE
650472893	SiRe_1070	conserved hypothetical protein	-0.076	0.96	0.373849	FALSE	2	0.425551	1.2e-05	TRUE	-0.19	0.373659	1	FALSE	-0.17	0.410049	0.77	FALSE
650472895	SiRe_1071	hypothetical protein	-0.91	0.73	1.14002	FALSE	1.2	1.10182	0.36	FALSE	-1.3	1.13501	0.98	FALSE	-3	1.09022	0.045	TRUE
650472896	SiRe_1072	hypothetical protein	-0.7	0.84	1.01919	FALSE	1.1	1.00433	0.38	FALSE	-0.78	1.01811	NA		-2.7	0.988728	0.033	TRUE
650472897	SiRe_1073	hypothetical protein	0.88	NA	1.22046		1.1	1.22013	0.52	FALSE	-0.21	1.21956	NA		-0.19	1.21936	0.96	FALSE
650472898	SiRe_1074	hypothetical protein	-0.12	NA	1.21681		0.74	1.21007	0.6	FALSE	0.035	1.21633	NA		-1.1	1.21181	0.66	FALSE
650472899	SiRe_1075	NADH dehydrogenase (quinone)	-1.2	0.57	0.819866	FALSE	-0.66	0.881599	0.55	FALSE	-1.3	0.818394	NA		-2.2	0.876366	0.049	TRUE
650472900	SiRe_1076	formate hydrogenlyase subunit 5 (HycE)	-1.1	NA	0.865742		0.2	0.894759	NA		-0.62	0.870967	NA		-1.5	0.888562	NA
650472901	SiRe_1077	NADH ubiquinone oxidoreductase 20 kDa subunit	-0.77	0.79	0.870156	FALSE	-0.17	0.901512	0.89	FALSE	-0.68	0.871123	NA		-0.85	0.903475	0.49	FALSE
650472902	SiRe_1078	NADH/Ubiquinone/plastoquinone (complex I)	-1.1	NA	0.796496		-1.3	0.846718	NA		0.026	0.80136	NA		-1.5	0.850388	NA
650472903	SiRe_1079	conserved hypothetical protein	-1.4	0.44	0.803216	FALSE	0.09	0.85534	0.94	FALSE	-0.062	0.826415	NA		-1.4	0.848914	0.22	FALSE
650472904	SiRe_1080	Rhodanese domain protein	-0.097	0.94	0.314888	FALSE	-0.63	0.327558	0.097	FALSE	-0.33	0.314296	1	FALSE	-0.56	0.330286	0.17	FALSE
650472905	SiRe_1081	high-affinity nickel-transporter	-2.5	0.00019	0.526343	TRUE	-1.2	0.623244	0.089	FALSE	-1.4	0.531432	0.34	FALSE	-1.7	0.627139	0.026	TRUE
650472909	SiRe_1082	hypothetical protein	-1.2	NA	1.2141		1.2	1.20629	0.44	FALSE	0	1.22079	NA		-1.2	1.19829	0.59	FALSE
650472910	SiRe_1083	thiamine pyrophosphate protein TPP binding domain protein	-0.59	0.49	0.36585	FALSE	0.83	0.364077	0.045	TRUE	0.041	0.366555	1	FALSE	0.53	0.364268	0.24	FALSE
650472911	SiRe_1084	FAD-dependent pyridine nucleotide-disulfide oxidoreductase	-0.13	0.88	0.249267	FALSE	0.11	0.248594	0.74	FALSE	0.19	0.250143	1	FALSE	0.37	0.250137	0.24	FALSE
650472912	SiRe_1085	ABC transporter related protein	-0.071	0.96	0.38147	FALSE	-0.84	0.383811	0.056	FALSE	0.03	0.381567	1	FALSE	-0.22	0.384813	0.67	FALSE
650472913	SiRe_1086	ABC-type sugar transport system, permease, UgpE	-0.11	0.95	0.432082	FALSE	-0.86	0.433593	0.086	FALSE	-0.051	0.432135	1	FALSE	-0.083	0.434455	0.9	FALSE
650472914	SiRe_1087	ABC-type sugar transport systems, permease, UgpA	-0.14	0.93	0.408497	FALSE	-1.2	0.411576	0.0083	TRUE	0.12	0.40877	1	FALSE	-0.29	0.412916	0.6	FALSE
650472915	SiRe_1088	trehalose binding protein	-0.38	0.8	0.452804	FALSE	-0.35	0.452889	0.54	FALSE	-0.02	0.452833	1	FALSE	-0.6	0.452917	0.3	FALSE
650472916	SiRe_1089	quinolinate synthetase (EC 2.5.1.72)	-0.014	0.99	0.326854	FALSE	0.75	0.252815	0.0073	TRUE	-0.62	0.31426	0.66	FALSE	-0.3	0.25265	0.36	FALSE
650472917	SiRe_1090	L-aspartate oxidase	0.034	0.99	0.630613	FALSE	0.081	0.601164	0.91	FALSE	0.55	0.642205	1	FALSE	-2.3	0.59807	0.0011	TRUE
650472918	SiRe_1091	nicotinate-nucleotide pyrophosphorylase [carboxylating] (EC 2.4.2.19)	-0.53	0.82	0.66873	FALSE	-0.96	0.697678	0.25	FALSE	-0.42	0.670709	1	FALSE	-2.7	0.694077	0.0011	TRUE
650472919	SiRe_1092	conserved hypothetical protein	0.37	NA	0.842897		-0.69	0.91497	NA		-0.24	0.833381	NA		-2.7	0.90686	NA
650472920	SiRe_1093	transcriptional regulator, PadR-like family	0.63	0.36	0.33166	FALSE	0.21	0.347782	0.64	FALSE	0.072	0.327885	1	FALSE	1.3	0.367754	0.0037	TRUE
650472921	SiRe_1094	major facilitator superfamily MFS_1	0.0078	0.99	0.299776	FALSE	-0.79	0.322692	0.031	TRUE	0.31	0.300894	1	FALSE	0.38	0.334105	0.39	FALSE
650472922	SiRe_1095	glycogen debranching enzyme	0.33	0.49	0.206117	FALSE	-0.6	0.221532	0.015	TRUE	0.32	0.206143	0.88	FALSE	-0.36	0.225269	0.2	FALSE
650472923	SiRe_1096	glucoamylase (EC:3.2.1.3)	0.26	0.78	0.282498	FALSE	-0.37	0.287037	0.28	FALSE	0.49	0.2828	0.81	FALSE	-0.32	0.288123	0.39	FALSE
650472924	SiRe_1097	Nucleotidyl transferase	0.37	0.64	0.292668	FALSE	0.94	0.294022	0.0038	TRUE	0.2	0.292518	1	FALSE	0.33	0.294326	0.39	FALSE
650472925	SiRe_1098	Alpha-amylase	0.3	0.49	0.181614	FALSE	0.86	0.194043	4.1e-05	TRUE	0.069	0.180218	1	FALSE	0.48	0.197739	0.043	TRUE
650472926	SiRe_1099	Starch synthase	0.34	0.66	0.284054	FALSE	-0.18	0.302147	0.64	FALSE	0.18	0.283805	1	FALSE	-0.37	0.304634	0.35	FALSE
650472927	SiRe_1100	conserved hypothetical protein	0.52	0.21	0.23233	FALSE	-0.28	0.280739	0.42	FALSE	-0.043	0.229537	1	FALSE	-0.26	0.288755	0.5	FALSE
650472928	SiRe_1101	FAD dependent oxidoreductase	0.65	0.25	0.302255	FALSE	-1.3	0.355963	0.0013	TRUE	0.34	0.301276	1	FALSE	-1.3	0.360559	0.003	TRUE
650472929	SiRe_1102	hypothetical protein	0	NA	0.960058		0	0.954247	NA		0	0.96003	NA		-2	0.955239	NA
650472930	SiRe_1103	hypothetical protein	0.36	0.92	0.900223	FALSE	0.86	0.896039	0.44	FALSE	0.74	0.909855	NA		-2.5	0.882391	0.024	TRUE
650472931	SiRe_1104	conserved hypothetical protein	-0.1	0.93	0.289528	FALSE	0.96	0.28747	0.0026	TRUE	0.33	0.290424	1	FALSE	1.1	0.288451	0.00096	TRUE
650472932	SiRe_1105	pyruvate kinase	0.38	0.55	0.259459	FALSE	-0.47	0.26243	0.13	FALSE	0.31	0.259335	1	FALSE	0.084	0.264759	0.82	FALSE
650472933	SiRe_1106	conserved hypothetical protein	0.064	0.98	0.616944	FALSE	1.2	0.650161	0.13	FALSE	-0.19	0.613798	NA		-0.18	0.644081	0.86	FALSE
650472935	SiRe_1107	ribose-5-phosphate isomerase (EC 5.3.1.6)	0.25	NA	0.645191		0.73	0.655305	NA		0.33	0.645601	NA		-2.1	0.651239	NA
650472937	SiRe_1108	homocitrate synthase (EC 2.3.3.14)	-1.9	0.13	0.742633	FALSE	-3	0.744361	0.00023	TRUE	-2.1	0.742573	0.24	FALSE	-0.84	0.745125	0.39	FALSE
650472938	SiRe_1109	conserved hypothetical protein	0.33	0.58	0.239786	FALSE	1.4	0.25479	6.4e-07	TRUE	-0.0017	0.238278	1	FALSE	1.5	0.264679	1.1e-06	TRUE
650472939	SiRe_1110	uridylate kinase	-0.038	0.98	0.374039	FALSE	2.3	0.375681	7.5e-09	TRUE	-0.086	0.373981	1	FALSE	1.1	0.37508	0.01	TRUE
650472940	SiRe_1111	chromatin protein Cren7	0.73	0.53	0.483989	FALSE	4.4	0.486212	6.4e-18	TRUE	0.066	0.483599	1	FALSE	1.7	0.483945	0.0024	TRUE
650472941	SiRe_1112	short-chain dehydrogenase/reductase SDR	0.051	0.97	0.331282	FALSE	1	0.307325	0.0022	TRUE	0.22	0.334783	1	FALSE	1.1	0.315615	0.0039	TRUE
650472942	SiRe_1113	3-hydroxyisobutyrate dehydrogenase	-0.77	0.27	0.367553	FALSE	0.035	0.367388	0.94	FALSE	-0.36	0.368109	1	FALSE	0.75	0.369039	0.098	FALSE
650472943	SiRe_1114	pseudouridylate synthase-like protein	0.17	0.92	0.393053	FALSE	-2.3	0.464303	4.2e-06	TRUE	0.45	0.393805	1	FALSE	-1.6	0.471217	0.004	TRUE
650472944	SiRe_1115	signal recognition particle subunit FFH/SRP54 (srp54)	0.29	0.69	0.259444	FALSE	-2.1	0.289832	1.1e-11	TRUE	0.26	0.259428	1	FALSE	-0.83	0.295542	0.018	TRUE
650472945	SiRe_1116	translation initiation factor 5A precursor (eIF-5A)	0.26	0.87	0.424307	FALSE	-0.89	0.44859	0.086	FALSE	0.17	0.424211	1	FALSE	-0.3	0.454256	0.63	FALSE
650472947	SiRe_1117	DNA topoisomerase (ATP-hydrolyzing)	-0.17	0.88	0.310574	FALSE	-2.1	0.322945	1.2e-09	TRUE	-0.05	0.310702	1	FALSE	-0.79	0.325751	0.042	TRUE
650472948	SiRe_1118	DNA topoisomerase VI, B subunit	-0.19	0.92	0.421583	FALSE	-2.3	0.425714	7.5e-07	TRUE	-0.16	0.421596	1	FALSE	-0.93	0.426591	0.074	FALSE
650472949	SiRe_1119	deoxyhypusine synthase (EC 2.5.1.46)	-0.58	0.45	0.34097	FALSE	-2.2	0.34974	2.4e-09	TRUE	-0.099	0.34152	1	FALSE	-0.69	0.352275	0.11	FALSE
650472950	SiRe_1120	archaeal RNA splicing ligase	-0.59	0.12	0.232799	FALSE	-1.4	0.237807	1.7e-08	TRUE	0.12	0.233927	1	FALSE	-0.29	0.240094	0.35	FALSE
650472951	SiRe_1121	conserved hypothetical protein	0.66	0.74	0.641517	FALSE	-1.6	0.870876	0.13	FALSE	0.076	0.627504	NA		-2.3	0.873496	0.045	TRUE
650472952	SiRe_1122	DEAD/DEAH box helicase domain protein	-0.16	0.92	0.36155	FALSE	-2.7	0.374813	2e-11	TRUE	-0.027	0.361579	1	FALSE	-2.2	0.375605	2.3e-07	TRUE
650472954	SiRe_1123	nucleoid protein Alba	0.3	0.75	0.303233	FALSE	-0.25	0.323793	0.55	FALSE	-0.25	0.302614	1	FALSE	0.69	0.333587	0.092	FALSE
650472955	SiRe_1124	Reverse gyrase	-0.12	0.96	0.549543	FALSE	0.48	0.55626	0.49	FALSE	-0.36	0.54953	1	FALSE	-1.1	0.555639	0.1	FALSE
650472956	SiRe_1125	nucleoid protein Alba	0.33	0.85	0.463924	FALSE	-2.1	0.495148	8.1e-05	TRUE	0.18	0.463894	1	FALSE	-1.5	0.498212	0.011	TRUE
650472957	SiRe_1126	conserved hypothetical protein	0.5	0.68	0.431264	FALSE	-0.79	0.435761	0.12	FALSE	0.25	0.43116	1	FALSE	-1.1	0.436152	0.042	TRUE
650472958	SiRe_1127	conserved hypothetical protein	0.22	0.95	0.769013	FALSE	0.97	0.83765	0.35	FALSE	0.75	0.774429	NA		-0.64	0.827503	0.57	FALSE
650472960	SiRe_1128	conserved hypothetical protein	0.23	0.85	0.322713	FALSE	0.094	0.371827	0.85	FALSE	0.21	0.322785	1	FALSE	-0.1	0.381545	0.86	FALSE
650472961	SiRe_1129	nucleotide excision repair helicase, Xpb1	-0.35	0.73	0.336166	FALSE	-0.75	0.337749	0.052	FALSE	-0.14	0.336479	1	FALSE	-0.57	0.338533	0.17	FALSE
650472962	SiRe_1130	conserved hypothetical protein	-0.37	0.73	0.342736	FALSE	-0.65	0.382834	0.15	FALSE	-0.29	0.344842	1	FALSE	-0.83	0.391454	0.086	FALSE
650472963	SiRe_1131	aspartyl/glutamyl-tRNA(Asn/Gln) amidotransferase subunit C (EC 6.3.5.-)	0.24	0.88	0.440426	FALSE	-0.2	0.461126	0.74	FALSE	-0.52	0.438273	1	FALSE	-0.29	0.465032	0.66	FALSE
650472964	SiRe_1132	aspartyl/glutamyl-tRNA(Asn/Gln) amidotransferase subunit A (EC 6.3.5.-)	0.22	0.67	0.182283	FALSE	-0.61	0.208097	0.0081	TRUE	-0.2	0.181387	1	FALSE	-0.56	0.211908	0.028	TRUE
650472965	SiRe_1133	Wyosine base formation domain protein	0.59	0.57	0.41219	FALSE	-0.18	0.413658	0.73	FALSE	0.22	0.412065	1	FALSE	0.059	0.414173	0.92	FALSE
650472966	SiRe_1134	conserved hypothetical protein	0.81	0.19	0.349406	FALSE	-0.87	0.355753	0.03	TRUE	0.061	0.349028	1	FALSE	-0.57	0.356944	0.2	FALSE
650472967	SiRe_1135	FMN adenylyltransferase (EC 2.7.7.2)	0.57	0.41	0.314915	FALSE	-1.3	0.362687	0.0013	TRUE	-0.088	0.313347	1	FALSE	-1.3	0.366444	0.0019	TRUE
650472968	SiRe_1136	diphthine synthase	-0.05	0.95	0.220823	FALSE	-1.8	0.323283	3.2e-07	TRUE	0.048	0.221635	1	FALSE	-0.95	0.337603	0.017	TRUE
650472969	SiRe_1137	putative phosphoesterase	0.25	0.86	0.365678	FALSE	-1.1	0.379364	0.013	TRUE	-0.064	0.36497	1	FALSE	-0.44	0.383248	0.37	FALSE
650472970	SiRe_1138	TATA binding protein of transcription factor TFIID	0.56	0.63	0.443904	FALSE	-0.42	0.447563	0.44	FALSE	0.087	0.443668	1	FALSE	-0.82	0.447905	0.14	FALSE
650472971	SiRe_1139	ATPase BadF/BadG/BcrA/BcrD type	0.25	0.79	0.283504	FALSE	-0.64	0.324054	0.09	FALSE	0.14	0.282895	1	FALSE	-0.59	0.33053	0.15	FALSE
650472972	SiRe_1140	conserved hypothetical protein	-0.48	0.54	0.317858	FALSE	0.13	0.328708	0.75	FALSE	-0.12	0.3191	1	FALSE	0.73	0.33608	0.076	FALSE
650472973	SiRe_1141	conserved hypothetical protein	0.33	0.24	0.150028	FALSE	-0.39	0.162784	0.034	TRUE	0.22	0.149702	0.93	FALSE	0.43	0.170003	0.037	TRUE
650472974	SiRe_1142	conserved hypothetical protein	0.47	0.45	0.276427	FALSE	-1.3	0.28832	2.5e-05	TRUE	0.17	0.276224	1	FALSE	-0.34	0.291489	0.36	FALSE
650472975	SiRe_1143	H/ACA RNA-protein complex component Gar1	0.18	0.93	0.47237	FALSE	0.48	0.529904	0.49	FALSE	0.22	0.472463	1	FALSE	-1	0.525081	0.11	FALSE
650472976	SiRe_1144	Zinc finger TFIIB-type domain protein	0.18	NA	0.529733		0.34	0.53866	NA		-0.24	0.529664	NA		-1.2	0.537922	NA
650472977	SiRe_1145	conserved hypothetical protein	0.23	0.84	0.316357	FALSE	2.4	0.315959	2.6e-13	TRUE	0.1	0.316278	1	FALSE	1.3	0.315823	0.00062	TRUE
650472978	SiRe_1146	N2,N2-dimethylguanosine tRNA methyltransferase	0.88	0.0014	0.209678	TRUE	-0.31	0.222237	0.24	FALSE	0.25	0.207492	1	FALSE	0.38	0.229007	0.18	FALSE
650472979	SiRe_1147	transcriptional regulator, XRE family	0.81	0.13	0.3225	FALSE	0.13	0.325928	0.76	FALSE	0.22	0.322001	1	FALSE	0.14	0.326996	0.77	FALSE
650472980	SiRe_1148	conserved hypothetical protein	0.57	0.63	0.44725	FALSE	-1.3	0.481993	0.017	TRUE	0.2	0.445977	1	FALSE	-0.4	0.491298	0.54	FALSE
650472981	SiRe_1149	Non-specific serine/threonine protein kinase	0.36	0.82	0.446406	FALSE	-0.62	0.451285	0.24	FALSE	-0.018	0.446263	1	FALSE	-0.24	0.452463	0.7	FALSE
650472982	SiRe_1150	Pre-mRNA processing ribonucleoprotein, binding domain protein	0.36	0.77	0.38794	FALSE	-0.67	0.391877	0.14	FALSE	0.056	0.387878	1	FALSE	0.2	0.393308	0.72	FALSE
650472983	SiRe_1151	30S ribosomal protein S30e	0.37	0.72	0.343373	FALSE	1.4	0.348812	0.00016	TRUE	0.4	0.343597	1	FALSE	1.8	0.358021	1.3e-05	TRUE
650472984	SiRe_1152	glutamyl-tRNA(Gln) amidotransferase subunit D (EC 6.3.5.7)	0.1	0.9	0.208814	FALSE	0.65	0.212672	0.0059	TRUE	-0.062	0.208616	1	FALSE	1.7	0.218446	2.1e-12	TRUE
650472985	SiRe_1153	glutamyl-tRNA(Gln) amidotransferase subunit E (EC 6.3.5.7)	-0.058	0.95	0.242005	FALSE	-0.9	0.246411	0.00086	TRUE	-0.13	0.241975	1	FALSE	0.36	0.248787	0.25	FALSE
650472987	SiRe_1154	conserved hypothetical protein	0.23	0.63	0.178973	FALSE	-1.7	0.200805	2.3e-15	TRUE	-0.018	0.178539	1	FALSE	0.075	0.209854	0.8	FALSE
650472988	SiRe_1155	transcriptional regulator-like protein	0.13	0.95	0.472203	FALSE	3.5	0.471092	3.7e-12	TRUE	0.11	0.472208	1	FALSE	1.3	0.470351	0.017	TRUE
650472989	SiRe_1156	ribonucleoside-diphosphate reductase class II (EC 1.17.4.-)	-0.12	0.88	0.203883	FALSE	1.3	0.204908	8.2e-10	TRUE	-0.053	0.203892	1	FALSE	0.79	0.205058	0.001	TRUE
650472992	SiRe_1157	CopG domain protein DNA-binding domain protein	-0.78	0.5	0.48215	FALSE	2.2	0.468572	1.5e-05	TRUE	0.23	0.490627	1	FALSE	0.52	0.46685	0.39	FALSE
650472994	SiRe_1158	FeS assembly protein SufD	-0.51	0.46	0.302708	FALSE	1.2	0.302058	0.00036	TRUE	-0.54	0.302705	0.77	FALSE	0.74	0.302112	0.042	TRUE
650472995	SiRe_1159	FeS assembly protein SufB	-0.67	0.4	0.368909	FALSE	1.8	0.368598	4.5e-06	TRUE	-0.76	0.368901	0.6	FALSE	0.88	0.368597	0.049	TRUE
650472996	SiRe_1160	FeS assembly ATPase SufC	-0.22	0.86	0.335147	FALSE	0.64	0.334887	0.099	FALSE	-0.059	0.335316	1	FALSE	0.88	0.3357	0.028	TRUE
650472997	SiRe_1161	SpoVT/AbrB domain protein	-0.38	0.66	0.313637	FALSE	2.6	0.310961	1.4e-15	TRUE	-0.4	0.313634	1	FALSE	1.3	0.310672	0.00023	TRUE
650472998	SiRe_1162	conserved hypothetical protein	-0.27	0.84	0.354142	FALSE	1	0.353132	0.0085	TRUE	0.18	0.356931	1	FALSE	2.3	0.368866	5.7e-08	TRUE
650472999	SiRe_1163	conserved hypothetical protein	-0.2	0.83	0.254751	FALSE	0.88	0.255236	0.0018	TRUE	-0.35	0.254627	1	FALSE	1.7	0.257781	2.2e-09	TRUE
650473000	SiRe_1164	glycine cleavage system H protein	-0.017	0.99	0.391247	FALSE	-1.5	0.430041	0.0022	TRUE	-0.18	0.390756	1	FALSE	-0.54	0.439375	0.34	FALSE
650473001	SiRe_1165	glycine cleavage system T protein	-0.29	0.64	0.229598	FALSE	-1.9	0.274759	7.8e-11	TRUE	-0.1	0.230477	1	FALSE	-1.4	0.2798	1.1e-05	TRUE
650473002	SiRe_1166	Glycine dehydrogenase (decarboxylating)	-0.12	0.93	0.333034	FALSE	-2.9	0.401211	8.1e-12	TRUE	0.2	0.33359	1	FALSE	-2.1	0.405858	5e-06	TRUE
650473003	SiRe_1167	Glycine dehydrogenase (decarboxylating)	-0.11	0.93	0.316121	FALSE	-3.5	0.365124	2.4e-19	TRUE	-0.00043	0.316217	1	FALSE	-1.7	0.370702	9.5e-05	TRUE
650473004	SiRe_1168	peptidase S26B, signal peptidase	-0.018	0.98	0.254149	FALSE	-1.1	0.307599	0.00082	TRUE	0.16	0.254714	1	FALSE	-1	0.312985	0.0049	TRUE
650473005	SiRe_1169	conserved hypothetical protein	0.27	0.81	0.33012	FALSE	-1	0.42778	0.031	TRUE	0.7	0.332526	0.59	FALSE	-0.88	0.438419	0.097	FALSE
650473006	SiRe_1170	conserved hypothetical protein	-0.22	0.95	0.845358	FALSE	-1.3	1.01662	0.23	FALSE	-0.28	0.844652	NA		-3.2	1.0047	0.012	TRUE
650473007	SiRe_1171	phosphopyruvate hydratase	-0.24	0.65	0.197959	FALSE	-0.6	0.206214	0.009	TRUE	-0.16	0.198135	1	FALSE	0.28	0.210394	0.29	FALSE
650473008	SiRe_1172	conserved hypothetical protein	0.12	0.96	0.611695	FALSE	-0.52	0.750105	0.46	FALSE	0.12	0.611714	1	FALSE	-2.8	0.738666	0.0017	TRUE
650473009	SiRe_1173	cell division protein CdvA	0.22	NA	0.631052		-0.31	0.635176	NA		0.089	0.631041	NA		-1.4	0.635093	NA
650473010	SiRe_1174	cell division protein CdvB, Vps2 like protein	0.24	NA	0.657311		0.0018	0.661175	NA		-0.049	0.657296	NA		-1.1	0.661074	NA
650473011	SiRe_1175	cell division protein CdvC, Vps4 like protein	0.25	NA	0.60637		-0.24	0.61255	NA		-0.062	0.606351	NA		-1.5	0.612344	NA
650473013	SiRe_1176	DNA topoisomerase I	0.37	0.83	0.48448	FALSE	-1.5	0.496515	0.0054	TRUE	0.15	0.484229	1	FALSE	-0.73	0.499143	0.24	FALSE
650473014	SiRe_1177	RNA polymerase Rpb6	0.55	0.71	0.503759	FALSE	-3.1	0.734632	0.00035	TRUE	0.1	0.501198	1	FALSE	-3.5	0.737268	0.00019	TRUE
650473015	SiRe_1178	Serine-pyruvate transaminase	0.7	NA	0.634658		-2.2	0.641475	NA		0.1	0.634544	NA		-2.4	0.641718	NA
650473016	SiRe_1179	D-isomer specific 2-hydroxyacid dehydrogenase NAD-binding protein	0.8	NA	0.663292		-2.5	0.667709	NA		0.12	0.663225	NA		-3	0.667766	NA
650473017	SiRe_1180	DNA-(apurinic or apyrimidinic site) lyase	-0.31	0.73	0.293649	FALSE	-0.19	0.382086	0.69	FALSE	0.22	0.301051	1	FALSE	-0.73	0.386918	0.12	FALSE
650473018	SiRe_1181	conserved hypothetical protein	-0.05	0.96	0.245103	FALSE	-0.46	0.288483	0.17	FALSE	0.13	0.246415	1	FALSE	-0.38	0.29625	0.31	FALSE
650473019	SiRe_1182	conserved hypothetical protein	0.2	0.88	0.356024	FALSE	-1.2	0.446293	0.012	TRUE	0.17	0.356014	1	FALSE	-1.2	0.453675	0.025	TRUE
650473020	SiRe_1183	conserved hypothetical protein	0.38	0.86	0.590224	FALSE	-1.2	0.675747	0.11	FALSE	0.53	0.590865	1	FALSE	-1.1	0.684095	0.17	FALSE
650473021	SiRe_1184	conserved hypothetical protein	0.76	0.53	0.495523	FALSE	1.1	0.538799	0.091	FALSE	0.059	0.486627	NA		0.3	0.5413	0.69	FALSE
650473022	SiRe_1185	conserved hypothetical protein	0.76	0.55	0.521622	FALSE	-0.56	0.566372	0.42	FALSE	-0.2	0.517222	1	FALSE	-1	0.569436	0.15	FALSE
650473023	SiRe_1187	dehydrogenase (flavoprotein)-like protein	0.67	0.23	0.303526	FALSE	-0.48	0.348468	0.25	FALSE	-0.12	0.298056	1	FALSE	-1.2	0.349972	0.0049	TRUE
650473024	SiRe_1186	valyl-tRNA synthetase (EC 6.1.1.9)	0.28	0.68	0.240548	FALSE	-0.66	0.243152	0.016	TRUE	-0.1	0.240427	1	FALSE	0.14	0.244205	0.69	FALSE
650473025	SiRe_1188	aminotransferase class I and II	0.13	0.93	0.372649	FALSE	-0.74	0.375896	0.087	FALSE	-0.047	0.372582	1	FALSE	-0.23	0.376835	0.66	FALSE
650473026	SiRe_1189	indole-3-glycerol phosphate synthase (EC 4.1.1.48)	0.29	0.49	0.176065	FALSE	0.66	0.186723	0.0013	TRUE	0.022	0.174387	1	FALSE	1	0.196848	5.6e-06	TRUE
650473027	SiRe_1190	glutamine amidotransferase of anthranilate synthase	0.52	0.1	0.196358	FALSE	-0.18	0.218433	0.53	FALSE	0.14	0.194747	1	FALSE	1.1	0.236374	6.9e-05	TRUE
650473028	SiRe_1191	anthranilate synthase, component I (EC 4.1.3.27)	0.84	0.0014	0.201762	TRUE	-1.3	0.225143	2.6e-08	TRUE	0.25	0.200766	1	FALSE	-0.54	0.23022	0.053	FALSE
650473029	SiRe_1192	phosphoribosylanthranilate isomerase (EC 5.3.1.24)	0.82	0.0015	0.197083	TRUE	-1.1	0.257364	8.8e-05	TRUE	0.38	0.194533	0.66	FALSE	-0.35	0.270588	0.3	FALSE
650473030	SiRe_1193	anthranilate phosphoribosyltransferase	0.86	0.065	0.30187	FALSE	-1.9	0.32402	3.5e-08	TRUE	0.17	0.30133	1	FALSE	-0.78	0.328358	0.047	TRUE
650473031	SiRe_1194	tryptophan synthase, alpha chain (EC 4.2.1.20)	0.81	0.031	0.258714	TRUE	-1.5	0.299829	3e-06	TRUE	0.29	0.257573	1	FALSE	-0.52	0.308779	0.17	FALSE
650473032	SiRe_1195	pyridoxal-phosphate dependent TrpB-like enzyme	0.89	0.22	0.398076	FALSE	-0.92	0.401429	0.044	TRUE	0.22	0.397924	1	FALSE	-0.27	0.402298	0.62	FALSE
650473033	SiRe_1196	acylphosphatase	0.32	0.79	0.36886	FALSE	0.047	0.406091	0.93	FALSE	0.25	0.368183	1	FALSE	0.42	0.424677	0.45	FALSE
650473035	SiRe_1197	Myo-inositol-1-phosphate synthase	0.48	0.58	0.341117	FALSE	-0.92	0.353326	0.021	TRUE	0.076	0.340916	1	FALSE	-0.62	0.355317	0.16	FALSE
650473036	SiRe_1198	conserved hypothetical protein	0.36	0.88	0.636299	FALSE	-1.2	0.809445	0.2	FALSE	-0.037	0.632206	NA		-1.1	0.827844	0.3	FALSE
650473037	SiRe_1199	phosphoenolpyruvate synthase (EC 2.7.9.2)	0.15	0.87	0.260516	FALSE	1.9	0.260172	1e-11	TRUE	0.2	0.260543	1	FALSE	1.5	0.260329	1.5e-07	TRUE
650473038	SiRe_1200	conserved hypothetical protein	0.53	NA	0.684144		2.3	0.691004	NA		0.26	0.684134	NA		-1.5	0.687796	NA
650473039	SiRe_1201	conserved hypothetical protein	0.28	0.92	0.647721	FALSE	0.47	0.65931	0.56	FALSE	0.7	0.661432	NA		0.14	0.668953	0.88	FALSE
650473040	SiRe_1202	UbiD family decarboxylase	0.25	0.78	0.271455	FALSE	-1.3	0.311903	0.00017	TRUE	0.13	0.271239	1	FALSE	-1.3	0.315172	0.00036	TRUE
650473041	SiRe_1203	threonine synthase	0.43	0.78	0.467302	FALSE	-1.9	0.475089	0.00025	TRUE	-0.22	0.467167	1	FALSE	-0.83	0.476569	0.16	FALSE
650473042	SiRe_1204	aspartate kinase (EC 2.7.2.4)	0.36	0.78	0.398275	FALSE	-2.2	0.411407	4.1e-07	TRUE	0.029	0.398178	1	FALSE	-0.89	0.413916	0.076	FALSE
650473043	SiRe_1205	aspartate-semialdehyde dehydrogenase	0.46	0.73	0.429978	FALSE	-0.41	0.4326	0.45	FALSE	-0.19	0.429854	1	FALSE	0.34	0.433653	0.57	FALSE
650473044	SiRe_1206	PHP domain protein	0.48	0.25	0.221128	FALSE	-0.69	0.239729	0.01	TRUE	-0.2	0.219514	1	FALSE	0.85	0.253198	0.0042	TRUE
650473045	SiRe_1207	conserved hypothetical protein	0.69	0.026	0.213298	TRUE	-0.13	0.219188	0.64	FALSE	0.18	0.212218	1	FALSE	0.53	0.223199	0.051	FALSE
650473046	SiRe_1208	ornithine carbamoyltransferase	0.099	0.95	0.331419	FALSE	0.69	0.34855	0.088	FALSE	0.18	0.332156	1	FALSE	-0.44	0.347243	0.32	FALSE
650473047	SiRe_1209	conserved hypothetical protein	0.92	0.025	0.283214	TRUE	1	0.288326	0.00097	TRUE	0.38	0.276451	0.99	FALSE	1.1	0.299496	0.0016	TRUE
650473048	SiRe_1210	ATP-NAD/AcoX kinase	0.28	0.88	0.511584	FALSE	0.66	0.514367	0.29	FALSE	-0.13	0.510507	1	FALSE	-0.88	0.513378	0.17	FALSE
650473049	SiRe_1211	replication initiator protein WhiP, Cdt1-like protein	1	0.2	0.446509	FALSE	1.6	0.511227	0.006	TRUE	-0.046	0.438055	1	FALSE	-0.68	0.490857	0.28	FALSE
650473050	SiRe_1212	conserved hypothetical protein	0.27	0.86	0.387262	FALSE	0.71	0.397881	0.12	FALSE	0.067	0.3867	1	FALSE	0.15	0.39934	0.79	FALSE
650473051	SiRe_1213	conserved hypothetical protein	0.71	0.041	0.23404	TRUE	0.86	0.242666	0.0012	TRUE	0.11	0.232009	1	FALSE	0.55	0.245386	0.067	FALSE
650473052	SiRe_1214	thermosome	-1.4	0.0091	0.391713	TRUE	-1.9	0.391967	6.8e-06	TRUE	0.069	0.39175	1	FALSE	0.97	0.392217	0.04	TRUE
650473053	SiRe_1215	conserved hypothetical protein	0.49	0.62	0.369526	FALSE	1.1	0.369711	0.011	TRUE	-0.19	0.36894	1	FALSE	1.2	0.370712	0.0072	TRUE
650473054	SiRe_1216	conserved hypothetical protein	0.46	0.54	0.312833	FALSE	1.7	0.312022	2.1e-07	TRUE	0.15	0.312512	1	FALSE	1.8	0.312941	3.5e-07	TRUE
650473055	SiRe_1217	conserved hypothetical protein	0.31	0.86	0.45709	FALSE	0.3	0.467592	0.63	FALSE	-0.21	0.456967	1	FALSE	-0.67	0.46753	0.25	FALSE
650473056	SiRe_1218	arginyl-tRNA synthetase (EC 6.1.1.19)	0.28	0.52	0.178265	FALSE	-0.17	0.188005	0.45	FALSE	-0.36	0.177609	0.6	FALSE	-0.35	0.189475	0.13	FALSE
650473059	SiRe_1219	conserved hypothetical protein	0.014	0.99	0.500485	FALSE	0.57	0.507411	0.35	FALSE	0.072	0.5006	1	FALSE	-0.8	0.506683	0.21	FALSE
650473060	SiRe_1220	Zn-finger containing protein, unknown function	0.16	0.87	0.262978	FALSE	1.4	0.261463	4.5e-07	TRUE	-0.37	0.26044	0.98	FALSE	0.43	0.261271	0.18	FALSE
650473061	SiRe_1221	dTMP kinase	0.35	0.75	0.354949	FALSE	1.5	0.371687	0.00015	TRUE	0.17	0.353399	1	FALSE	1.2	0.378853	0.0092	TRUE
650473062	SiRe_1222	GTPase or GTP-binding protein	0.61	0.2	0.26875	FALSE	0.19	0.300458	0.63	FALSE	0.67	0.269865	0.38	FALSE	-0.069	0.307476	0.88	FALSE
650473063	SiRe_1223	conserved hypothetical protein	0.8	0.25	0.369478	FALSE	1.1	0.370644	0.0095	TRUE	0.6	0.368468	0.85	FALSE	0.47	0.371863	0.33	FALSE
650473064	SiRe_1224	AAA ATPase, unknown function	0.15	0.95	0.493545	FALSE	1.3	0.50732	0.022	TRUE	0.04	0.491457	NA		-0.18	0.498008	0.81	FALSE
650473065	SiRe_1225	conserved hypothetical protein	0.29	0.79	0.337523	FALSE	0.96	0.387919	0.029	TRUE	0.43	0.339695	1	FALSE	0.074	0.388066	0.9	FALSE
650473066	SiRe_1226	conserved hypothetical protein	0.3	0.86	0.448338	FALSE	1.6	0.45148	0.0016	TRUE	0.25	0.448184	1	FALSE	0.083	0.449415	0.9	FALSE
650473067	SiRe_1227	conserved hypothetical protein	0.092	0.95	0.392352	FALSE	1.8	0.396569	3.9e-05	TRUE	0.15	0.392476	1	FALSE	1	0.397001	0.037	TRUE
650473068	SiRe_1228	MCM family protein	-0.28	0.81	0.346557	FALSE	1.1	0.345994	0.0055	TRUE	-0.016	0.346713	1	FALSE	0.73	0.346152	0.083	FALSE
650473069	SiRe_1229	conserved hypothetical protein	0.13	0.87	0.219252	FALSE	-0.7	0.29697	0.036	TRUE	-0.013	0.218286	1	FALSE	-0.73	0.30545	0.047	TRUE
650473070	SiRe_1230	THUMP domain protein	0.043	0.98	0.543206	FALSE	-1.1	0.597934	0.1	FALSE	0.22	0.545317	1	FALSE	-1.6	0.600463	0.023	TRUE
650473071	SiRe_1231	hypothetical protein	-1.4	3.3e-07	0.223357	TRUE	1	0.226276	2.9e-05	TRUE	-0.2	0.226176	1	FALSE	0.87	0.2286	0.0011	TRUE
650473072	SiRe_1232	conserved hypothetical protein	-0.99	0.41	0.552049	FALSE	0.87	0.559102	0.18	FALSE	-0.036	0.557462	1	FALSE	0.14	0.560055	0.87	FALSE
650473073	SiRe_1233	molybdenum cofactor biosynthesis protein C	-0.68	0.12	0.265815	FALSE	1.1	0.274862	0.00024	TRUE	0.31	0.276023	1	FALSE	0.58	0.278314	0.085	FALSE
650473074	SiRe_1234	AAA ATPase central domain protein	-0.096	0.93	0.268446	FALSE	-0.87	0.275593	0.0042	TRUE	-0.052	0.26851	1	FALSE	-0.37	0.277481	0.3	FALSE
650473075	SiRe_1235	Replication factor C	-0.13	0.92	0.310414	FALSE	-0.092	0.313048	0.83	FALSE	-0.21	0.310369	1	FALSE	0.054	0.313989	0.91	FALSE
650473076	SiRe_1236	PEBP family protein	-0.33	0.8	0.39035	FALSE	0.44	0.392495	0.35	FALSE	0.046	0.391113	1	FALSE	0.56	0.394389	0.26	FALSE
650473077	SiRe_1237	Proteasome endopeptidase complex	0.093	0.95	0.363142	FALSE	-1.4	0.392014	0.001	TRUE	-0.19	0.362904	1	FALSE	-1.3	0.394705	0.006	TRUE
650473078	SiRe_1238	aspartyl/glutamyl-tRNA amidotransferase subunit A, GatA	0.11	0.91	0.236347	FALSE	-0.93	0.286277	0.0033	TRUE	0.14	0.23658	1	FALSE	-0.98	0.291318	0.0041	TRUE
650473079	SiRe_1239	acrylyl-CoA reductase (NADPH) (EC 1.3.1.84)	0.53	0.69	0.459654	FALSE	-0.55	0.474313	0.34	FALSE	0.95	0.460714	0.59	FALSE	-0.74	0.476081	0.22	FALSE
650473080	SiRe_1240	conserved hypothetical protein	-0.19	0.91	0.399911	FALSE	-0.42	0.457589	0.46	FALSE	0.12	0.405206	1	FALSE	-0.86	0.462885	0.13	FALSE
650473081	SiRe_1241	conserved hypothetical protein	0.56	0.79	0.65181	FALSE	0.38	0.670645	0.67	FALSE	-0.056	0.649605	1	FALSE	-2.4	0.665707	0.002	TRUE
650473083	SiRe_1242	conserved hypothetical protein	0.37	NA	0.912914		1.8	0.900651	NA		0.38	0.913533	NA		-1	0.886098	NA
650473084	SiRe_1243	conserved plasmid protein	-1	NA	1.07278		2.1	1.06344	0.094	FALSE	-0.24	1.09873	NA		0.41	1.04178	0.75	FALSE
650473085	SiRe_1244	conserved hypothetical protein	-0.25	NA	0.743684		-0.016	0.813684	1	FALSE	-0.22	0.745226	NA		0.11	0.844913	0.92	FALSE
650473086	SiRe_1245	CRISPR-associated protein Cas4	0.47	0.86	0.733009	FALSE	0.62	0.727542	0.49	FALSE	-0.52	0.710824	NA		-0.63	0.723557	0.53	FALSE
650473087	SiRe_1246	conserved hypothetical protein	0.092	0.97	0.594195	FALSE	1.7	0.516654	0.002	TRUE	-0.078	0.586963	NA		0.35	0.507091	0.6	FALSE
650473088	SiRe_1247	pNOB8-type archaeal integrase	0.013	0.99	0.332309	FALSE	-0.11	0.35152	0.82	FALSE	0.2	0.333288	1	FALSE	-0.65	0.35316	0.13	FALSE
650473090	SiRe_1248	beta-lactamase domain protein	-0.46	0.63	0.366819	FALSE	0.58	0.366877	0.18	FALSE	-0.7	0.36674	0.71	FALSE	0.35	0.3671	0.47	FALSE
650473091	SiRe_1249	3-dehydroquinate synthase	0.097	0.88	0.179353	FALSE	-0.49	0.206272	0.037	TRUE	0.14	0.179658	1	FALSE	-0.73	0.209336	0.003	TRUE
650473092	SiRe_1250	peptidylprolyl isomerase FKBP-type	0.18	0.95	0.673523	FALSE	-2.5	0.726158	0.0014	TRUE	0.27	0.673571	1	FALSE	-3.8	0.725735	6.6e-06	TRUE
650473094	SiRe_1251	archaeal Sm1 protein	0.059	0.97	0.395392	FALSE	-1	0.420816	0.033	TRUE	-0.2	0.395241	1	FALSE	-1.9	0.420829	7.3e-05	TRUE
650473095	SiRe_1252	ribosomal protein L37e	0.25	0.86	0.394017	FALSE	-1.9	0.593994	0.0046	TRUE	-0.21	0.390997	1	FALSE	-2.3	0.598246	0.0011	TRUE
650473096	SiRe_1253	spermine synthase	0.054	0.97	0.359639	FALSE	-1.3	0.36893	0.0014	TRUE	-0.03	0.359625	1	FALSE	-1.4	0.369624	0.0015	TRUE
650473100	SiRe_1254	adenosylhomocysteinase (EC 3.3.1.1)	0.24	0.91	0.514968	FALSE	-1.7	0.531424	0.0038	TRUE	0.12	0.514936	1	FALSE	-3	0.531151	5.4e-07	TRUE
650473102	SiRe_1255	hypothetical protein	0.94	0.41	0.523168	FALSE	1.8	0.543517	0.0036	TRUE	0.18	0.520499	1	FALSE	-0.54	0.535538	0.45	FALSE
650473103	SiRe_1256	hypothetical protein	0.71	0.68	0.605308	FALSE	0.29	0.627795	0.73	FALSE	0.35	0.604088	1	FALSE	-1.2	0.625644	0.13	FALSE
650473104	SiRe_1257	hypothetical protein	1.2	NA	0.960791		2.8	0.968607	NA		1.3	0.962056	NA		-1.8	0.934057	NA
650473106	SiRe_1258	ribosomal protein L21e	-0.04	0.98	0.534613	FALSE	-1.2	0.671219	0.11	FALSE	0.065	0.535169	1	FALSE	-3.4	0.663383	1.3e-05	TRUE
650473107	SiRe_1259	DNA-directed RNA polymerase, subunit F (EC 2.7.7.6)	0.039	0.98	0.4318	FALSE	-2.2	0.610431	0.0015	TRUE	-0.048	0.431527	1	FALSE	-2.9	0.611797	9.5e-05	TRUE
650473108	SiRe_1260	conserved hypothetical protein	0.9	0.3	0.443445	FALSE	1.7	0.434546	0.00035	TRUE	0.74	0.439305	0.83	FALSE	0.26	0.426564	0.66	FALSE
650473109	SiRe_1261	rRNA adenine methylase transferase	0.22	0.92	0.547858	FALSE	2	0.551489	0.00095	TRUE	0.12	0.546784	1	FALSE	-0.014	0.541529	0.99	FALSE
650473110	SiRe_1262	methylase	-0.78	0.78	0.874122	FALSE	0.55	0.894319	0.63	FALSE	0.25	0.898271	NA		-1.3	0.883911	0.26	FALSE
650473111	SiRe_1263	RNA methyltransferase, TrmH family, group 1	-0.21	0.85	0.305151	FALSE	-1.3	0.384766	0.0017	TRUE	0.17	0.308082	1	FALSE	-1.1	0.393819	0.021	TRUE
650473112	SiRe_1264	ribosomal protein S3Ae	0.19	0.93	0.483925	FALSE	-1.7	0.496249	0.0014	TRUE	-0.17	0.483867	1	FALSE	-1.4	0.497361	0.014	TRUE
650473113	SiRe_1265	Nucleotidyl transferase	0.29	0.79	0.335751	FALSE	-1.4	0.388509	0.00071	TRUE	0.38	0.336181	1	FALSE	-1.4	0.392583	0.0016	TRUE
650473114	SiRe_1266	GTPase of unknown function domain protein	0.0096	0.99	0.235986	FALSE	-0.68	0.252613	0.016	TRUE	-0.36	0.23488	0.9	FALSE	0.37	0.261779	0.26	FALSE
650473115	SiRe_1267	LSU ribosomal protein L15E	0.18	0.93	0.472099	FALSE	-1.2	0.477999	0.027	TRUE	0.12	0.472087	1	FALSE	-0.64	0.479139	0.3	FALSE
650473116	SiRe_1268	conserved hypothetical protein	0.29	0.86	0.427644	FALSE	-2.6	0.480885	5.9e-07	TRUE	0.39	0.427949	1	FALSE	-0.84	0.492169	0.16	FALSE
650473117	SiRe_1269	archaeal RNase P subunit p30	0.55	0.53	0.362159	FALSE	-2.2	0.451247	1e-05	TRUE	0.44	0.361051	1	FALSE	-1	0.467885	0.077	FALSE
650473118	SiRe_1270	archaeal RNase P subunit p14	-0.087	0.97	0.530928	FALSE	0.042	0.545895	0.94	FALSE	-0.17	0.53004	NA		1.4	0.583343	0.047	TRUE
650473120	SiRe_1271	Proteasome endopeptidase complex	0.19	0.88	0.35878	FALSE	-0.49	0.359821	0.25	FALSE	-0.019	0.358748	1	FALSE	0.42	0.360383	0.36	FALSE
650473121	SiRe_1272	Shwachman-Bodian-Diamond syndrome protein	0.58	0.35	0.30517	FALSE	-0.73	0.30748	0.037	TRUE	0.12	0.304973	1	FALSE	0.62	0.309148	0.1	FALSE
650473122	SiRe_1273	KH type 1 domain protein	0.27	0.85	0.379191	FALSE	-1	0.382184	0.015	TRUE	0.014	0.379058	1	FALSE	0.0088	0.383553	0.99	FALSE
650473123	SiRe_1274	exosome complex exonuclease 1	0.34	0.75	0.34286	FALSE	-1.2	0.346802	0.002	TRUE	0.008	0.342703	1	FALSE	0.039	0.348506	0.94	FALSE
650473124	SiRe_1275	3' exoribonuclease	0.14	0.93	0.381443	FALSE	-1.3	0.38526	0.0019	TRUE	-0.17	0.381304	1	FALSE	-0.39	0.386438	0.45	FALSE
650473125	SiRe_1276	ribosomal protein L37	-1	NA	1.04736		-0.97	1.04299	0.56	FALSE	-0.15	1.0931	NA		-0.72	1.07308	0.69	FALSE
650473126	SiRe_1277	Brix domain-containing protein	-0.44	0.78	0.487874	FALSE	-1.3	0.517884	0.033	TRUE	-0.017	0.49314	1	FALSE	-0.92	0.525508	0.16	FALSE
650473127	SiRe_1278	conserved hypothetical protein	-0.56	0.76	0.578034	FALSE	-0.028	0.642109	0.99	FALSE	0.36	0.603788	NA		0.082	0.664666	0.93	FALSE
650473128	SiRe_1279	prefoldin, beta subunit	0.57	0.68	0.489624	FALSE	-0.86	0.502885	0.14	FALSE	0.025	0.489189	1	FALSE	-0.71	0.504855	0.27	FALSE
650473129	SiRe_1280	nucleotide excision repair nuclease, Xpf	0.33	0.76	0.347725	FALSE	-0.9	0.356701	0.025	TRUE	-0.29	0.347294	1	FALSE	-0.58	0.358387	0.19	FALSE
650473130	SiRe_1281	translation elongation factor aEF-2	0.53	0.66	0.43682	FALSE	-0.89	0.437132	0.078	FALSE	-0.12	0.436803	1	FALSE	0.039	0.437247	0.95	FALSE
650473131	SiRe_1282	HAD-superfamily hydrolase, subfamily IA, variant1	0.56	0.27	0.268722	FALSE	-1.5	0.277851	1.8e-07	TRUE	0.2	0.26843	1	FALSE	0.068	0.281815	0.87	FALSE
650473132	SiRe_1283	aminopeptidase-like protein	-0.15	0.85	0.212714	FALSE	0.16	0.230531	0.58	FALSE	0.012	0.213677	1	FALSE	0.26	0.236909	0.39	FALSE
650473133	SiRe_1284	conserved hypothetical protein	-0.76	0.52	0.489412	FALSE	-1.7	0.566873	0.008	TRUE	-0.024	0.503637	NA		-1	0.58289	0.15	FALSE
650473134	SiRe_1285	isopropylmalate/isohomocitrate dehydrogenase	0.85	0.036	0.275185	TRUE	-0.71	0.330998	0.058	FALSE	0.27	0.274134	1	FALSE	-0.58	0.338314	0.16	FALSE
650473135	SiRe_1286	Isoleucyl-tRNA synthetase (EC 6.1.1.5)	-0.032	0.97	0.24239	FALSE	-1.7	0.256346	7.3e-10	TRUE	0.006	0.242428	1	FALSE	-1.1	0.258319	0.00033	TRUE
650473136	SiRe_1287	conserved hypothetical protein	0.25	0.92	0.586747	FALSE	-0.79	0.627895	0.3	FALSE	0.12	0.58488	NA		-1	0.633905	0.2	FALSE
650473137	SiRe_1288	ribosomal protein L3	0.48	0.73	0.449181	FALSE	-2.6	0.456719	1e-07	TRUE	-0.018	0.449102	1	FALSE	-1.2	0.457953	0.034	TRUE
650473138	SiRe_1289	ribosomal protein L4/L1e	0.48	0.73	0.454102	FALSE	-2.9	0.460363	2.2e-09	TRUE	-0.11	0.454038	1	FALSE	-1.6	0.461094	0.0027	TRUE
650473139	SiRe_1290	Ribosomal protein L25/L23	0.47	0.77	0.493709	FALSE	-2.2	0.501698	4.2e-05	TRUE	-0.15	0.493559	1	FALSE	-0.97	0.503168	0.11	FALSE
650473140	SiRe_1291	ribosomal protein L2	0.32	0.83	0.414824	FALSE	-2.5	0.422469	2e-08	TRUE	-0.056	0.414756	1	FALSE	-0.83	0.424108	0.11	FALSE
650473141	SiRe_1292	ribosomal protein S19	0.32	0.79	0.369178	FALSE	-2.2	0.38022	7.2e-08	TRUE	0.15	0.369122	1	FALSE	-0.31	0.383706	0.55	FALSE
650473142	SiRe_1293	ribosomal protein L22	0.29	0.86	0.446985	FALSE	-2.4	0.45178	4.5e-07	TRUE	-0.18	0.446931	1	FALSE	-0.82	0.452814	0.14	FALSE
650473143	SiRe_1294	ribosomal protein S3	0.36	0.76	0.362386	FALSE	-2.3	0.375351	1.2e-08	TRUE	0.12	0.362303	1	FALSE	-0.76	0.37818	0.1	FALSE
650473144	SiRe_1295	ribosomal protein L29	0.36	0.86	0.523154	FALSE	-2.8	0.54709	1.4e-06	TRUE	0.11	0.52303	1	FALSE	-1.1	0.551355	0.1	FALSE
650473145	SiRe_1296	archaeal RNase P subunit p29	0.32	0.86	0.514723	FALSE	-2.6	0.613475	0.00015	TRUE	0.29	0.514593	1	FALSE	-0.22	0.648961	0.78	FALSE
650473146	SiRe_1297	ribosomal protein S17	-0.22	0.9	0.458514	FALSE	-3.1	0.498381	7.6e-09	TRUE	-0.17	0.458561	1	FALSE	-1.3	0.504564	0.035	TRUE
650473147	SiRe_1298	LSU ribosomal protein L14P	0.0098	0.99	0.511164	FALSE	-2.6	0.531582	7.3e-06	TRUE	-0.07	0.511131	1	FALSE	-1.5	0.534032	0.017	TRUE
650473148	SiRe_1299	ribosomal protein L24	0.063	0.97	0.428437	FALSE	-2.9	0.450207	1.4e-09	TRUE	-0.24	0.428325	1	FALSE	-1.3	0.453459	0.015	TRUE
650473149	SiRe_1300	Ribosomal protein S4E, central domain protein	0.032	0.98	0.432677	FALSE	-3.1	0.443975	6.5e-11	TRUE	-0.23	0.432631	1	FALSE	-1.1	0.445961	0.031	TRUE
650473150	SiRe_1301	ribosomal protein L5	-0.037	0.98	0.484781	FALSE	-3.3	0.499254	7.4e-10	TRUE	-0.35	0.484722	1	FALSE	-1.5	0.501151	0.0095	TRUE
650473151	SiRe_1302	ribosomal protein S14	-0.055	0.98	0.562548	FALSE	-2.2	0.744232	0.012	TRUE	-0.28	0.560046	NA		-0.86	0.779183	0.36	FALSE
650473152	SiRe_1303	ribosomal protein S8	0.039	0.98	0.366314	FALSE	-2.5	0.376366	4.3e-10	TRUE	-0.31	0.366221	1	FALSE	-0.61	0.378955	0.19	FALSE
650473153	SiRe_1304	ribosomal protein L6	0.11	0.93	0.313612	FALSE	-2.3	0.327797	7.2e-11	TRUE	-0.27	0.313451	1	FALSE	-0.52	0.331589	0.21	FALSE
650473154	SiRe_1305	Ribosomal protein L32e	-0.061	0.97	0.480514	FALSE	-3	0.503194	3.4e-08	TRUE	-0.2	0.480451	1	FALSE	-1.5	0.506068	0.01	TRUE
650473155	SiRe_1306	Ribosomal protein L19e	0.049	0.96	0.245805	FALSE	-2.7	0.286952	8.4e-19	TRUE	-0.1	0.245666	1	FALSE	-0.97	0.294413	0.0049	TRUE
650473156	SiRe_1307	ribosomal protein L18P/L5E	-0.019	0.99	0.283375	FALSE	-2.7	0.295934	2e-18	TRUE	-0.21	0.283329	1	FALSE	-0.11	0.300676	0.79	FALSE
650473157	SiRe_1308	ribosomal protein S5	0.013	0.99	0.399372	FALSE	-2.6	0.41392	1.8e-09	TRUE	-0.076	0.399347	1	FALSE	-0.82	0.417103	0.11	FALSE
650473158	SiRe_1309	ribosomal protein L30P	-0.049	0.97	0.362173	FALSE	-2.8	0.37406	5.5e-13	TRUE	-0.2	0.362148	1	FALSE	-0.5	0.377437	0.3	FALSE
650473159	SiRe_1310	LSU ribosomal protein L15P	0.0073	0.99	0.153311	FALSE	-1.1	0.167424	5.6e-10	TRUE	-0.25	0.153085	0.85	FALSE	0.35	0.173914	0.1	FALSE
650473160	SiRe_1311	SecY protein	0.24	0.79	0.277913	FALSE	-0.52	0.27939	0.11	FALSE	0.077	0.277878	1	FALSE	0.2	0.280022	0.61	FALSE
650473161	SiRe_1312	adenylate kinase	0.15	0.93	0.385386	FALSE	-0.43	0.388726	0.36	FALSE	0.17	0.385409	1	FALSE	-0.13	0.389688	0.81	FALSE
650473162	SiRe_1313	conserved hypothetical protein	0.015	0.99	0.389274	FALSE	-2.9	0.607238	3.6e-05	TRUE	0.93	0.399961	0.47	FALSE	-1.1	0.640053	0.15	FALSE
650473163	SiRe_1314	Ribosomal protein L34e	0.061	0.97	0.538244	FALSE	-0.96	0.580604	0.16	FALSE	0.099	0.538402	1	FALSE	-0.31	0.590677	0.7	FALSE
650473164	SiRe_1315	cytidylate kinase	0.34	0.63	0.267614	FALSE	-1.1	0.297647	0.00049	TRUE	0.22	0.267387	1	FALSE	-0.28	0.305393	0.49	FALSE
650473165	SiRe_1316	conserved hypothetical protein	-1.6	0.049	0.549991	TRUE	-0.43	0.612768	0.59	FALSE	0.36	0.569745	NA		1.1	0.662127	0.18	FALSE
650473166	SiRe_1317	conserved hypothetical protein	-1.5	2.1e-09	0.218491	TRUE	-0.69	0.240207	0.0099	TRUE	0.85	0.226335	0.023	TRUE	1.4	0.263215	1.6e-06	TRUE
650473167	SiRe_1318	hypothetical protein	-1.7	0.19	0.73013	FALSE	-2.2	0.88074	0.04	TRUE	0.76	0.781102	NA		-0.8	0.916856	0.49	FALSE
650473169	SiRe_1319	conserved hypothetical protein	-1	0.27	0.478171	FALSE	0.96	0.484741	0.086	FALSE	-0.0056	0.49372	1	FALSE	0.65	0.492715	0.3	FALSE
650473170	SiRe_1320	peptidase zinc-dependent	0.052	NA	0.713404		0.53	0.72729	NA		-0.66	0.711021	NA		-2.2	0.722647	NA
650473173	SiRe_1321	conserved plasmid protein	-0.055	0.97	0.479018	FALSE	2.4	0.474211	2.7e-06	TRUE	0.075	0.48082	1	FALSE	0.87	0.468929	0.13	FALSE
650473174	SiRe_1322	conserved plasmid protein	0.14	0.93	0.382338	FALSE	2.5	0.376235	7.8e-10	TRUE	0.34	0.384051	1	FALSE	1.3	0.375325	0.0023	TRUE
650473175	SiRe_1323	conserved plasmid protein	-0.26	0.86	0.418959	FALSE	2.6	0.388954	1.3e-10	TRUE	0.34	0.432511	1	FALSE	1.8	0.390258	4.2e-05	TRUE
650473176	SiRe_1324	hypothetical protein	0.77	0.66	0.644254	FALSE	3.1	0.588208	7.7e-07	TRUE	0.34	0.628356	NA		1.2	0.57052	0.086	FALSE
650473177	SiRe_1325	integrase	-0.72	0.78	0.798566	FALSE	1.3	0.787039	0.16	FALSE	1.6	0.863117	0.66	FALSE	-2.4	0.775837	0.013	TRUE
650473178	SiRe_1326	IS200/IS605 family OrfB protein	0.7	0.5	0.436386	FALSE	2	0.43937	2.7e-05	TRUE	-0.073	0.434953	1	FALSE	-0.54	0.436636	0.34	FALSE
650473179	SiRe_1327	conserved archaeal protein	0.57	0.5	0.352469	FALSE	0.2	0.383249	0.69	FALSE	0.37	0.351532	1	FALSE	-0.78	0.382859	0.095	FALSE
650473180	SiRe_1328	hypothetical protein	0.49	0.88	0.917874	FALSE	0.81	0.881518	0.44	FALSE	-0.46	0.891387	NA		1.6	0.919605	0.16	FALSE
650473181	SiRe_1329	S-layer domain containing protein	0.44	0.86	0.663238	FALSE	0.81	0.662533	0.31	FALSE	0.34	0.661461	NA		-0.049	0.663239	0.97	FALSE
650473182	SiRe_1330	permease protein, FtsX superfamily	-0.71	0.78	0.781239	FALSE	0.88	0.799312	0.37	FALSE	-0.29	0.782857	1	FALSE	-2.4	0.792246	0.012	TRUE
650473185	SiRe_1331	glutamate synthase	0.14	0.95	0.515037	FALSE	-2.4	0.517858	2.6e-05	TRUE	-0.64	0.514817	1	FALSE	-1.7	0.518186	0.0047	TRUE
650473186	SiRe_1332	glutamate synthase alpha subunit domain protein	0.23	0.91	0.497943	FALSE	-2.8	0.502769	2.2e-07	TRUE	-0.52	0.497726	1	FALSE	-1.5	0.503486	0.014	TRUE
650473187	SiRe_1333	glycosyl transferase group 1	0.75	0.12	0.290882	FALSE	0.18	0.322888	0.66	FALSE	0.24	0.288534	1	FALSE	-0.42	0.325011	0.31	FALSE
650473188	SiRe_1334	glycosyl transferase family 2	0.13	0.93	0.341724	FALSE	-0.51	0.372623	0.24	FALSE	-0.017	0.341288	1	FALSE	-0.4	0.378262	0.42	FALSE
650473189	SiRe_1335	amidohydrolase	0.53	0.45	0.316728	FALSE	0.94	0.321252	0.0086	TRUE	0.32	0.314186	1	FALSE	0.31	0.32371	0.46	FALSE
650473190	SiRe_1336	ATP binding protein	0.37	0.6	0.275551	FALSE	1.4	0.261098	4e-07	TRUE	0.64	0.282418	0.52	FALSE	0.8	0.264687	0.011	TRUE
650473192	SiRe_1337	molybdopterin-guanine dinucleotide biosynthesis protein A (MobA)	-0.37	0.79	0.426954	FALSE	1.5	0.405821	0.0006	TRUE	-0.49	0.424538	1	FALSE	0.18	0.399886	0.74	FALSE
650473193	SiRe_1338	molybdenum cofactor synthesis domain protein	-0.13	0.92	0.318558	FALSE	1.5	0.312205	7e-06	TRUE	-0.23	0.317761	1	FALSE	-0.0047	0.308976	1	FALSE
650473194	SiRe_1339	molybdopterin-guanine dinucleotide biosynthesis protein B	0.66	0.57	0.468471	FALSE	1.2	0.449526	0.016	TRUE	0.38	0.460809	1	FALSE	0.13	0.4474	0.82	FALSE
650473195	SiRe_1340	putative signal transduction protein with CBS domains	0.51	0.27	0.245183	FALSE	-0.035	0.28401	0.93	FALSE	0.034	0.240412	1	FALSE	0.32	0.298974	0.41	FALSE
650473196	SiRe_1341	Methyltransferase type 11	0.034	0.98	0.45341	FALSE	0.48	0.463301	0.4	FALSE	0.27	0.455732	1	FALSE	-0.24	0.46452	0.72	FALSE
650473197	SiRe_1342	conserved hypothetical protein	-0.15	0.88	0.259831	FALSE	1.8	0.263292	5.2e-11	TRUE	-0.13	0.259978	1	FALSE	0.68	0.26229	0.031	TRUE
650473198	SiRe_1343	conserved hypothetical protein	0.34	0.74	0.332167	FALSE	2.1	0.327107	7e-10	TRUE	0.44	0.334047	1	FALSE	0.99	0.324328	0.01	TRUE
650473199	SiRe_1344	conserved hypothetical protein	-1.2	0.089	0.451568	FALSE	-1.2	0.447034	0.019	TRUE	-0.88	0.453314	0.67	FALSE	1.1	0.458854	0.041	TRUE
650473200	SiRe_1345	iron (metal) dependent repressor, DtxR family	-0.62	0.41	0.348919	FALSE	-0.33	0.3444	0.45	FALSE	-0.29	0.350158	1	FALSE	0.78	0.347553	0.065	FALSE
650473201	SiRe_1346	conserved hypothetical protein	-0.19	0.92	0.431418	FALSE	-0.29	0.423702	0.59	FALSE	0.16	0.434573	1	FALSE	0.65	0.430094	0.23	FALSE
650473202	SiRe_1347	Hydroxypyruvate reductase	-0.18	0.87	0.297656	FALSE	0.062	0.290633	0.87	FALSE	-0.085	0.298249	1	FALSE	0.64	0.293681	0.075	FALSE
650473203	SiRe_1348	NADH-quinone oxidoreductase, B subunit	0.22	0.84	0.290275	FALSE	1.2	0.290121	0.00018	TRUE	0.18	0.290266	1	FALSE	1.3	0.29052	0.00013	TRUE
650473205	SiRe_1349	Sua5/YciO/YrdC/YwlC family protein	-0.26	0.86	0.398409	FALSE	-1.1	0.402543	0.012	TRUE	-0.15	0.398485	1	FALSE	-0.057	0.404217	0.92	FALSE
650473206	SiRe_1350	biotin--acetyl-CoA-carboxylase ligase	-0.035	0.97	0.267991	FALSE	-1.8	0.301802	1.3e-08	TRUE	-0.036	0.268056	1	FALSE	-0.8	0.308986	0.031	TRUE
650473207	SiRe_1351	hypothetical protein	0.75	NA	0.993047		-0.016	0.995386	NA		1.2	1.00312	NA		-4	0.987261	NA
650473208	SiRe_1352	peptidase U62 modulator of DNA gyrase	0.24	0.79	0.273346	FALSE	-1.2	0.294887	0.00013	TRUE	-0.26	0.27289	1	FALSE	-0.44	0.299734	0.24	FALSE
650473209	SiRe_1353	peptidase U62 modulator of DNA gyrase	0.36	0.58	0.258572	FALSE	-1.2	0.301799	0.00015	TRUE	-0.26	0.257385	1	FALSE	-1.2	0.305907	0.0011	TRUE
650473210	SiRe_1354	putative transcriptional regulator, CopG family	0.29	0.76	0.295824	FALSE	0.38	0.326832	0.33	FALSE	0.057	0.294522	1	FALSE	0.18	0.333327	0.69	FALSE
650473211	SiRe_1355	B3/4 domain protein	0.2	0.75	0.196698	FALSE	-1.3	0.271624	6.1e-06	TRUE	0.14	0.196394	1	FALSE	-0.57	0.285505	0.1	FALSE
650473212	SiRe_1356	homoserine dehydrogenase (EC 1.1.1.3)	0.018	0.99	0.308205	FALSE	-0.89	0.328357	0.016	TRUE	-0.31	0.30777	1	FALSE	-0.051	0.334644	0.92	FALSE
650473213	SiRe_1357	protoheme IX farnesyltransferase	0.77	0.048	0.260363	TRUE	2.6	0.258987	1.3e-22	TRUE	0.24	0.25817	1	FALSE	1.6	0.258581	2.8e-08	TRUE
650473214	SiRe_1358	conserved hypothetical protein	0.12	0.93	0.307064	FALSE	1.6	0.303031	1.6e-06	TRUE	0.41	0.308264	1	FALSE	1.5	0.304856	1.7e-05	TRUE
650473215	SiRe_1359	3-hydroxypropionyl-CoA dehydratase (EC 4.2.1.116)	1	0.04	0.344473	TRUE	1	0.402352	0.025	TRUE	0.4	0.341292	1	FALSE	-0.83	0.392172	0.085	FALSE
650473216	SiRe_1360	Radical SAM domain protein	-0.35	0.73	0.336132	FALSE	2.3	0.332374	9.4e-11	TRUE	0.27	0.337633	1	FALSE	0.66	0.331958	0.1	FALSE
650473217	SiRe_1361	conserved hypothetical protein	-0.023	0.98	0.312273	FALSE	1.1	0.314477	0.00097	TRUE	0.37	0.313191	1	FALSE	1.3	0.317303	0.00045	TRUE
650473219	SiRe_1362	conserved hypothetical protein	0.066	0.96	0.31873	FALSE	-1.3	0.4065	0.0038	TRUE	-0.73	0.317178	0.47	FALSE	-1.2	0.414383	0.018	TRUE
650473220	SiRe_1363	conserved hypothetical protein	-0.08	0.97	0.508382	FALSE	0.33	0.584179	0.68	FALSE	0.038	0.510281	NA		-0.86	0.57998	0.24	FALSE
650473221	SiRe_1364	Cupin 2 conserved barrel domain protein	0.7	0.65	0.565555	FALSE	0.033	0.574482	0.97	FALSE	0.3	0.56513	1	FALSE	-0.28	0.575679	0.72	FALSE
650473222	SiRe_1366	malonate semialdehyde reductase (EC 1.1.1.298)	-0.39	0.79	0.450765	FALSE	0.83	0.454453	0.12	FALSE	0.52	0.456628	1	FALSE	0.24	0.455867	0.7	FALSE
650473223	SiRe_1367	Translin	-0.14	0.93	0.412588	FALSE	-1.8	0.485333	0.0006	TRUE	-0.37	0.412005	1	FALSE	-1.7	0.490451	0.0033	TRUE
650473224	SiRe_1368	lysine biosynthesis enzyme LysX	-0.22	0.91	0.463941	FALSE	-2.1	0.47892	6.2e-05	TRUE	0.62	0.464221	1	FALSE	-1.3	0.480697	0.019	TRUE
650473225	SiRe_1369	carbamoyl-phosphate synthase, large subunit	-0.096	0.95	0.428337	FALSE	-2.2	0.433262	1.6e-06	TRUE	0.71	0.428415	0.85	FALSE	-1.8	0.433647	0.00037	TRUE
650473226	SiRe_1370	carbamoyl-phosphate synthase, small subunit	-0.018	0.99	0.409582	FALSE	-2.2	0.420337	1.6e-06	TRUE	0.77	0.409748	0.73	FALSE	-1.6	0.421304	0.00089	TRUE
650473227	SiRe_1371	argininosuccinate lyase	0.14	0.95	0.462153	FALSE	-1.6	0.467473	0.0023	TRUE	0.98	0.46226	0.59	FALSE	-1.4	0.467946	0.012	TRUE
650473228	SiRe_1372	argininosuccinate synthase (EC 6.3.4.5)	0.13	0.94	0.395293	FALSE	0.35	0.397256	0.47	FALSE	1.1	0.395405	0.29	FALSE	-0.33	0.397352	0.54	FALSE
650473229	SiRe_1373	putative transcriptional regulator, CopG family	-0.3	0.86	0.475784	FALSE	2.7	0.482095	1.6e-07	TRUE	0.3	0.476976	1	FALSE	1.3	0.480383	0.019	TRUE
650473230	SiRe_1374	conserved hypothetical protein	0.19	0.91	0.389591	FALSE	-1.4	0.399205	0.0014	TRUE	-0.045	0.389509	1	FALSE	-0.89	0.400693	0.068	FALSE
650473231	SiRe_1375	phosphoribosylformylglycinamidine cyclo-ligase (EC 6.3.3.1)	0.42	0.68	0.356609	FALSE	-1.6	0.391481	0.00016	TRUE	0.06	0.355935	1	FALSE	-0.41	0.400541	0.43	FALSE
650473232	SiRe_1376	phosphoribosylamine--glycine ligase (EC 6.3.4.13)	0.58	0.41	0.326576	FALSE	-2.6	0.36723	4.3e-11	TRUE	0.0036	0.326075	1	FALSE	-0.77	0.375892	0.091	FALSE
650473233	SiRe_1377	Amidophosphoribosyltransferase	0.76	0.18	0.320504	FALSE	-2.6	0.362174	1.1e-11	TRUE	-0.2	0.319831	1	FALSE	-1.2	0.368199	0.0041	TRUE
650473234	SiRe_1378	amidophosphoribosyltransferase (EC 2.4.2.14)	0.83	0.34	0.426964	FALSE	-2.4	0.479368	5e-06	TRUE	0.061	0.426116	1	FALSE	-1.5	0.484925	0.0074	TRUE
650473235	SiRe_1379	phosphoribosylformylglycinamidine synthase II	1	0.39	0.547008	FALSE	-2.4	0.562955	0.00011	TRUE	-0.13	0.546715	1	FALSE	-2	0.564046	0.0027	TRUE
650473236	SiRe_1380	phosphoribosylformylglycinamidine synthase I	0.93	0.097	0.348334	FALSE	-1.4	0.38825	0.0011	TRUE	-0.12	0.347168	1	FALSE	-0.18	0.399442	0.73	FALSE
650473237	SiRe_1381	phosphoribosylformylglycinamidine synthase, purS	0.74	0.76	0.76621	FALSE	-3.3	0.89498	0.0017	TRUE	-0.27	0.765079	1	FALSE	-2	0.906586	0.057	FALSE
650473238	SiRe_1382	phosphoribosylaminoimidazole-succinocarboxamide synthase (EC 6.3.2.6)	0.91	0.57	0.630203	FALSE	-3.1	0.67865	2.5e-05	TRUE	-0.34	0.629769	1	FALSE	-2	0.682618	0.011	TRUE
650473239	SiRe_1383	methionyl-tRNA synthetase, beta subunit	0.33	0.86	0.474791	FALSE	-1.5	0.752337	0.08	FALSE	0.34	0.475082	NA		-2.2	0.755578	0.022	TRUE
650473240	SiRe_1384	GTPase, unknown function	0.67	0.27	0.319121	FALSE	-2	0.386972	1.4e-06	TRUE	-0.0078	0.318088	1	FALSE	-1.3	0.39436	0.0039	TRUE
650473241	SiRe_1385	organic radical activating enzyme, NrdG	0.68	0.27	0.323727	FALSE	-2.1	0.480416	7.9e-05	TRUE	0.069	0.321043	1	FALSE	-2	0.487846	0.00046	TRUE
650473242	SiRe_1386	conserved hypothetical protein	-0.12	0.95	0.404584	FALSE	0.57	0.470322	0.33	FALSE	0.14	0.407994	1	FALSE	-1.3	0.459442	0.024	TRUE
650473243	SiRe_1387	transcriptional regulator, ArsR family	0.53	NA	0.638717		0.69	0.812731	0.53	FALSE	0.96	0.655273	NA		-0.42	0.803747	0.71	FALSE
650473244	SiRe_1388	conserved hypothetical protein	0.87	0.5	0.543465	FALSE	-0.31	0.680664	0.65	FALSE	0.11	0.541127	1	FALSE	-1.5	0.677401	0.073	FALSE
650473245	SiRe_1389	phosphate uptake regulator, PhoU	0.42	0.7	0.378734	FALSE	4	0.377295	3.5e-24	TRUE	0.16	0.378054	1	FALSE	3.1	0.37748	4.6e-14	TRUE
650473246	SiRe_1390	conserved hypothetical protein	-0.32	0.85	0.456824	FALSE	-1	0.517723	0.084	FALSE	-0.11	0.459628	1	FALSE	-0.087	0.540814	0.91	FALSE
650473247	SiRe_1391	orotidine-5'-phosphate decarboxylase (EC 4.1.1.23)	-0.17	0.86	0.263834	FALSE	-0.91	0.286907	0.004	TRUE	-0.1	0.264097	1	FALSE	-0.32	0.292985	0.4	FALSE
650473248	SiRe_1392	orotate phosphoribosyltransferase (EC 2.4.2.10)	-0.52	0.52	0.332623	FALSE	-1.1	0.380192	0.014	TRUE	-0.32	0.334258	1	FALSE	-1.1	0.385954	0.021	TRUE
650473249	SiRe_1393	aspartate carbamoyltransferase (EC 2.1.3.2)	-0.026	0.98	0.352734	FALSE	-0.13	0.360669	0.79	FALSE	-0.04	0.352743	1	FALSE	0.99	0.367033	0.024	TRUE
650473250	SiRe_1394	aspartate carbamoyltransferase, regulatory subunit	0.022	0.98	0.295221	FALSE	-0.74	0.337879	0.057	FALSE	-0.16	0.294434	1	FALSE	-0.38	0.346908	0.41	FALSE
650473251	SiRe_1395	DHOdehase electron transfer subunit t	-0.15	0.89	0.296291	FALSE	-0.15	0.320275	0.72	FALSE	0.13	0.297892	1	FALSE	1.2	0.342243	0.0038	TRUE
650473252	SiRe_1396	amidohydrolase	-0.036	0.98	0.348922	FALSE	-0.71	0.35988	0.087	FALSE	-0.014	0.348974	1	FALSE	0.38	0.365238	0.43	FALSE
650473253	SiRe_1397	dihydroorotate dehydrogenase family protein	0.062	0.95	0.267019	FALSE	-0.81	0.297115	0.015	TRUE	0.15	0.267393	1	FALSE	-0.062	0.30632	0.89	FALSE
650473254	SiRe_1398	conserved hypothetical protein	0.14	0.94	0.428961	FALSE	0.68	0.438725	0.19	FALSE	-0.28	0.424159	1	FALSE	-0.44	0.437119	0.45	FALSE
650473255	SiRe_1399	conserved hypothetical protein	0.35	0.83	0.46121	FALSE	0.5	0.472378	0.39	FALSE	-0.27	0.458857	1	FALSE	0.12	0.474989	0.86	FALSE
650473256	SiRe_1400	multiple antibiotic resistance (MarC)-related protein	-0.16	0.86	0.256702	FALSE	-0.4	0.282285	0.23	FALSE	0.058	0.258162	1	FALSE	-0.44	0.287259	0.22	FALSE
650473257	SiRe_1401	transcriptional regulator, AsnC family	0.34	0.75	0.333985	FALSE	0.29	0.356768	0.52	FALSE	-0.061	0.333061	1	FALSE	0.45	0.363704	0.34	FALSE
650473258	SiRe_1402	DNA-directed RNA polymerase, M/15 kDa subunit	0.32	0.73	0.302038	FALSE	-1.4	0.321477	6e-05	TRUE	0.77	0.303456	0.34	FALSE	-0.36	0.327286	0.39	FALSE
650473259	SiRe_1403	conserved hypothetical protein	0.1	0.95	0.418709	FALSE	-1.4	0.423564	0.0029	TRUE	0.21	0.418803	1	FALSE	-0.71	0.424698	0.17	FALSE
650473260	SiRe_1404	Fe-S oxidoreductase	-0.16	0.92	0.383066	FALSE	-0.65	0.383603	0.15	FALSE	-0.066	0.383079	1	FALSE	-0.81	0.38368	0.083	FALSE
650473261	SiRe_1405	seryl-tRNA synthetase (EC 6.1.1.11)	-0.0036	1	0.343409	FALSE	0.95	0.343517	0.013	TRUE	-0.16	0.343338	1	FALSE	0.48	0.343709	0.27	FALSE
650473262	SiRe_1406	conserved hypothetical protein	-0.059	0.97	0.350436	FALSE	1.5	0.349446	6.6e-05	TRUE	-0.47	0.350188	1	FALSE	0.93	0.349565	0.026	TRUE
650473263	SiRe_1407	phosphoribosyl-AMP cyclohydrolase (EC 3.5.4.19)	0.23	0.88	0.427913	FALSE	-2	0.469938	0.00013	TRUE	0.11	0.427613	1	FALSE	-0.47	0.481425	0.45	FALSE
650473264	SiRe_1408	imidazole glycerol phosphate synthase, glutamine amidotransferase subunit	0.095	0.94	0.29317	FALSE	-1.8	0.33668	4.9e-07	TRUE	0.17	0.293428	1	FALSE	-1.2	0.342306	0.0028	TRUE
650473265	SiRe_1409	phosphoribosyl-ATP pyrophosphatase (EC 3.6.1.31)	0.14	0.93	0.409262	FALSE	-1.7	0.468329	0.00077	TRUE	0.016	0.408862	1	FALSE	-0.88	0.478565	0.13	FALSE
650473266	SiRe_1410	Histidinol dehydrogenase	0.049	0.97	0.354378	FALSE	-1.8	0.368367	6.5e-06	TRUE	-0.2	0.354213	1	FALSE	-0.73	0.371341	0.11	FALSE
650473267	SiRe_1411	imidazoleglycerol phosphate synthase, cyclase subunit	0.05	0.97	0.389994	FALSE	-2.4	0.423689	1.7e-07	TRUE	-0.064	0.389898	1	FALSE	-1.5	0.427466	0.0025	TRUE
650473268	SiRe_1412	imidazoleglycerol-phosphate dehydratase (EC 4.2.1.19)	0.037	0.98	0.422067	FALSE	-2.4	0.462934	1.7e-06	TRUE	-0.084	0.421947	1	FALSE	-1.2	0.468853	0.027	TRUE
650473269	SiRe_1413	1-(5-phosphoribosyl)-5-[(5-phosphoribosylamino)methylideneamino] imidazole-4-carboxamide isomerase (EC 5.3.1.16)	0.18	0.91	0.4117	FALSE	-2.4	0.49283	6.8e-06	TRUE	0.044	0.411375	1	FALSE	-2.3	0.496393	5.9e-05	TRUE
650473270	SiRe_1414	ATP phosphoribosyltransferase	0.16	0.93	0.425275	FALSE	-1.8	0.440476	0.00022	TRUE	-0.08	0.42515	1	FALSE	-0.84	0.443274	0.12	FALSE
650473271	SiRe_1415	histidinol-phosphate aminotransferase	0.25	NA	0.510638		-2.8	0.533132	NA		-0.025	0.510562	NA		-2.2	0.53452	NA
650473272	SiRe_1416	conserved hypothetical protein	0.063	0.98	0.825453	FALSE	1.4	0.851501	0.18	FALSE	0.54	0.831639	NA		-0.078	0.845556	0.96	FALSE
650473273	SiRe_1417	leucyl-tRNA synthetase (EC 6.1.1.4)	0.22	0.91	0.46482	FALSE	-2	0.470037	5.6e-05	TRUE	-0.22	0.464773	1	FALSE	-1.5	0.470552	0.0056	TRUE
650473274	SiRe_1418	ATP/cobalamin adenosyltransferase	0.21	0.83	0.265256	FALSE	-0.93	0.303016	0.0057	TRUE	-0.25	0.263878	1	FALSE	-0.86	0.307672	0.018	TRUE
650473275	SiRe_1419	PP-loop domain protein	0.17	0.89	0.345436	FALSE	-2.1	0.370675	2.2e-07	TRUE	0.55	0.346206	0.87	FALSE	-1.3	0.374199	0.0041	TRUE
650473276	SiRe_1420	conserved hypothetical protein	-0.081	0.95	0.363039	FALSE	-1.5	0.452508	0.0026	TRUE	0.42	0.368357	1	FALSE	-1.3	0.461223	0.016	TRUE
650473277	SiRe_1421	S-adenosylmethionine decarboxylase proenzyme	-0.29	0.87	0.475873	FALSE	-0.14	0.494473	0.83	FALSE	-0.22	0.475999	1	FALSE	-0.66	0.495752	0.3	FALSE
650473278	SiRe_1422	conserved hypothetical protein	0.39	0.79	0.454922	FALSE	0.095	0.475206	0.89	FALSE	0.35	0.454816	1	FALSE	-0.71	0.475735	0.23	FALSE
650473279	SiRe_1423	hypothetical protein	-0.89	0.39	0.485017	FALSE	0.25	0.505212	0.7	FALSE	-0.46	0.497883	NA		-0.92	0.500921	0.14	FALSE
650473280	SiRe_1424	UbiA prenyltransferase	-0.2	0.88	0.35891	FALSE	-0.79	0.406265	0.091	FALSE	-0.3	0.358641	1	FALSE	-0.49	0.414718	0.36	FALSE
650473281	SiRe_1425	conserved hypothetical protein	0.36	0.39	0.194574	FALSE	-1.3	0.268479	1.1e-05	TRUE	-0.07	0.19346	1	FALSE	-0.97	0.276448	0.0027	TRUE
650473282	SiRe_1426	GTP-binding protein HSR1-related protein	0.35	0.76	0.357737	FALSE	1.5	0.360613	0.00011	TRUE	-0.045	0.354762	1	FALSE	0.52	0.360126	0.25	FALSE
650473283	SiRe_1427	magnesium-dependent phosphatase-1	0.43	0.86	0.632204	FALSE	-0.072	0.723511	0.91	FALSE	0.18	0.630827	NA		-0.39	0.732675	0.69	FALSE
650473284	SiRe_1428	acetolactate synthase, large subunit (EC 2.2.1.6)	0.84	NA	0.526117		-1.3	0.52804	NA		0.045	0.526066	NA		-1.6	0.52814	NA
650473285	SiRe_1429	conserved hypothetical protein	0.58	0.76	0.592848	FALSE	-1.2	0.609639	0.089	FALSE	0.082	0.592456	1	FALSE	-1.4	0.610847	0.064	FALSE
650473286	SiRe_1430	ketol-acid reductoisomerase (EC 1.1.1.86)	0.54	NA	0.505443		-2	0.512187	NA		0.17	0.505387	NA		-1.8	0.512645	NA
650473287	SiRe_1431	Resolvase, Holliday junction-type	0.86	0.33	0.432909	FALSE	-1.5	0.507603	0.0067	TRUE	0.22	0.429376	1	FALSE	-1.8	0.511214	0.0027	TRUE
650473288	SiRe_1432	Nucleotide binding protein PINc	0.69	0.12	0.270228	FALSE	-0.45	0.27358	0.16	FALSE	-0.029	0.269891	1	FALSE	0.25	0.275022	0.49	FALSE
650473289	SiRe_1433	SNO glutamine amidotransferase	0.07	0.95	0.316253	FALSE	0.26	0.318217	0.51	FALSE	0.064	0.316264	1	FALSE	0.87	0.319896	0.023	TRUE
650473290	SiRe_1434	pyridoxal 5'-phosphate subunit (PLP) synthase, PdxS	0.1	0.94	0.340605	FALSE	0.59	0.341487	0.14	FALSE	0.014	0.340568	1	FALSE	0.86	0.342281	0.035	TRUE
650473291	SiRe_1435	ribosomal protein S26e	0.48	0.65	0.39445	FALSE	1.4	0.396155	0.001	TRUE	-0.06	0.39416	1	FALSE	1.1	0.396802	0.021	TRUE
650473292	SiRe_1436	prolyl-tRNA synthetase (EC 6.1.1.15)	0.31	0.62	0.232257	FALSE	-2.3	0.266778	5.8e-17	TRUE	0.14	0.232154	1	FALSE	-1.1	0.271801	0.00027	TRUE
650473293	SiRe_1437	H+transporting two-sector ATPase C subunit	0.022	0.99	0.398769	FALSE	-1.1	0.451389	0.032	TRUE	0.42	0.39998	1	FALSE	-1.7	0.452983	0.0018	TRUE
650473294	SiRe_1438	ATPase A1 complex epsilon subunit	0.0084	0.99	0.323051	FALSE	-1.3	0.338839	0.00038	TRUE	-0.036	0.323023	1	FALSE	-0.41	0.342909	0.35	FALSE
650473295	SiRe_1439	V-type ATPase, D subunit	0.11	0.91	0.246691	FALSE	-1.3	0.25631	1.5e-06	TRUE	-0.015	0.246617	1	FALSE	-0.13	0.259532	0.72	FALSE
650473296	SiRe_1440	ATP synthase, B subunit	0.16	0.91	0.354623	FALSE	-1.2	0.357873	0.0015	TRUE	0.042	0.354602	1	FALSE	-0.28	0.358806	0.56	FALSE
650473297	SiRe_1441	ATP synthase, A subunit	0.2	0.84	0.266598	FALSE	-1.3	0.269626	8.8e-06	TRUE	-0.13	0.266548	1	FALSE	-0.43	0.27038	0.21	FALSE
650473298	SiRe_1442	H+transporting two-sector ATPase E subunit	0.073	0.93	0.19241	FALSE	-1.2	0.221286	3.3e-07	TRUE	-0.22	0.191904	1	FALSE	-0.57	0.226886	0.034	TRUE
650473299	SiRe_1443	Vacuolar H+transporting two-sector ATPase Fsubunit	0.35	0.63	0.273485	FALSE	-0.7	0.309856	0.049	TRUE	0.14	0.272419	1	FALSE	-0.32	0.318467	0.45	FALSE
650473300	SiRe_1444	V-type ATPase 116 kDa subunit	0.29	0.76	0.299319	FALSE	0.63	0.300266	0.068	FALSE	-0.0037	0.299278	1	FALSE	0.92	0.300748	0.01	TRUE
650473301	SiRe_1445	methionyl-tRNA synthetase (EC 6.1.1.10)	0.37	0.75	0.363337	FALSE	-1.8	0.373971	6.4e-06	TRUE	-0.049	0.363102	1	FALSE	-0.74	0.37626	0.11	FALSE
650473302	SiRe_1446	DNA primase large subunit (EC 2.7.7.-)	0.37	0.72	0.340348	FALSE	-0.47	0.378154	0.3	FALSE	0.6	0.342537	0.77	FALSE	-0.41	0.385533	0.41	FALSE
650473303	SiRe_1447	CDP-alcohol phosphatidyltransferase	0.11	0.95	0.383214	FALSE	-0.21	0.441028	0.71	FALSE	-0.32	0.381158	1	FALSE	-0.33	0.449275	0.59	FALSE
650473304	SiRe_1448	conserved hypothetical protein	0.73	0.52	0.464047	FALSE	-1.7	0.516541	0.0022	TRUE	-0.033	0.463651	1	FALSE	-1.4	0.521442	0.025	TRUE
650473305	SiRe_1449	methyltransferase, unknown function	0.35	0.78	0.383517	FALSE	0.58	0.384954	0.2	FALSE	0.058	0.383412	1	FALSE	0.8	0.385744	0.088	FALSE
650473306	SiRe_1450	conserved hypothetical protein	0.38	0.41	0.212568	FALSE	0.48	0.21668	0.054	FALSE	0.074	0.212293	1	FALSE	1.3	0.220464	2.3e-07	TRUE
650473307	SiRe_1451	DNA polymerase B region	-0.036	0.96	0.177642	FALSE	0.6	0.17964	0.0027	TRUE	-0.18	0.17758	1	FALSE	0.24	0.180084	0.3	FALSE
650473309	SiRe_1452	conserved hypothetical protein	0.47	0.82	0.591967	FALSE	2.7	0.587814	1.8e-05	TRUE	0.091	0.589553	1	FALSE	-0.43	0.58108	0.59	FALSE
650473310	SiRe_1453	MscS Mechanosensitive ion channel	0.68	0.3	0.331616	FALSE	-0.58	0.379793	0.19	FALSE	-0.032	0.329111	1	FALSE	-1	0.382681	0.025	TRUE
650473311	SiRe_1454	conserved hypothetical protein	0.24	0.84	0.326162	FALSE	0.57	0.328561	0.14	FALSE	0.28	0.326402	1	FALSE	0.12	0.329961	0.79	FALSE
650473312	SiRe_1455	phosphoglycerate kinase (EC 2.7.2.3)	-0.0046	1	0.386605	FALSE	-0.9	0.393674	0.044	TRUE	0.37	0.386876	1	FALSE	-0.67	0.394868	0.17	FALSE
650473313	SiRe_1456	glyceraldehyde 3-phosphate dehydrogenase (NAD(P)+) (EC 1.2.1.59)	-0.022	0.99	0.419982	FALSE	-1.3	0.427475	0.0057	TRUE	0.29	0.420123	1	FALSE	-0.5	0.429186	0.37	FALSE
650473314	SiRe_1457	UspA domain protein	-0.0069	0.99	0.331331	FALSE	-1.4	0.349312	0.00019	TRUE	0.31	0.33166	1	FALSE	-0.59	0.353106	0.17	FALSE
650473315	SiRe_1458	glycine hydroxymethyltransferase	0.63	0.31	0.316009	FALSE	-0.71	0.323312	0.053	FALSE	-0.054	0.315591	1	FALSE	-0.51	0.324651	0.21	FALSE
650473316	SiRe_1459	3-hydroxy-3-methylglutaryl-coenzyme A reductase (EC 1.1.1.34)	-0.42	0.68	0.359727	FALSE	-2.9	0.376042	1.6e-13	TRUE	-0.052	0.359996	1	FALSE	-1.4	0.378401	0.0012	TRUE
650473317	SiRe_1460	conserved hypothetical protein	-0.55	0.73	0.516338	FALSE	-2.2	0.530939	0.00012	TRUE	-0.21	0.516633	1	FALSE	-1.7	0.53236	0.0069	TRUE
650473318	SiRe_1461	acetyl-CoA C-acetyltransferase (acetoacetyl-CoAthiolase) (AcaB-1)	-0.65	0.55	0.438573	FALSE	-2.6	0.445363	5.4e-08	TRUE	-0.46	0.438626	1	FALSE	-1.7	0.446113	0.0014	TRUE
650473319	SiRe_1462	hydroxymethylglutaryl-CoA synthase	-0.55	0.66	0.456258	FALSE	-1.9	0.460353	9.8e-05	TRUE	-0.39	0.456302	1	FALSE	-1.2	0.460959	0.029	TRUE
650473320	SiRe_1463	S-adenosylmethionine decarboxylase proenzyme	0.12	0.93	0.326263	FALSE	1.1	0.335395	0.0039	TRUE	0.34	0.326502	1	FALSE	0.32	0.335877	0.48	FALSE
650473321	SiRe_1464	conserved hypothetical protein	0.37	0.64	0.293447	FALSE	0.1	0.319391	0.82	FALSE	-0.72	0.292116	0.39	FALSE	-0.29	0.321924	0.49	FALSE
650473323	SiRe_1465	archaeal pNOB8-type integrase	-0.12	NA	0.802619		0.22	0.840977	NA		-0.07	0.803161	NA		-2.6	0.831651	NA
650473324	SiRe_1467	hypothetical protein	0.39	0.73	0.369836	FALSE	3.2	0.365841	5.8e-17	TRUE	0.079	0.369109	1	FALSE	2.7	0.366463	2.5e-11	TRUE
650473325	SiRe_1468	thermopsin protease	-0.16	0.83	0.207505	FALSE	-0.059	0.222776	0.85	FALSE	-0.25	0.207262	1	FALSE	-0.073	0.226666	0.82	FALSE
650473326	SiRe_1469	hypothetical protein	0.4	NA	0.847885		1.5	0.874333	NA		-0.52	0.832498	NA		-1.4	0.849289	NA
650473327	SiRe_1470	major facilitator superfamily MFS_1	0.27	0.84	0.369476	FALSE	1.6	0.404776	0.00033	TRUE	0.16	0.367561	1	FALSE	0.084	0.393479	0.88	FALSE
650473328	SiRe_1471	hypothetical protein	-0.26	0.94	0.812474	FALSE	2.4	0.840315	0.01	TRUE	1.1	0.844419	NA		0.11	0.815265	0.92	FALSE
650473329	SiRe_1472	hypothetical protein	-0.3	0.82	0.376201	FALSE	1.4	0.379738	0.00095	TRUE	0.32	0.385813	1	FALSE	1.8	0.400809	0.00014	TRUE
650473330	SiRe_1473	ADP-ribosylation/Crystallin J1	-0.59	0.36	0.312154	FALSE	1.6	0.312937	1.7e-06	TRUE	0.039	0.313335	1	FALSE	0.12	0.312171	0.78	FALSE
650473331	SiRe_1475	hypothetical protein	-0.54	0.82	0.684745	FALSE	2	0.655448	0.0066	TRUE	0.6	0.715166	NA		0.66	0.651327	0.44	FALSE
650473332	SiRe_1476	VapB-type antitoxin	-0.42	NA	0.68683		-0.18	0.881187	0.83	FALSE	-1.1	0.67167	NA		-1.1	0.880885	0.36	FALSE
650473333	SiRe_1477	VapC-type toxin	0.14	0.92	0.343225	FALSE	0.51	0.379082	0.26	FALSE	-0.12	0.342005	1	FALSE	-0.35	0.379486	0.49	FALSE
650473334	SiRe_1478	hypothetical protein	-0.073	0.98	0.972026	FALSE	2.6	0.739999	0.0013	TRUE	-0.067	0.973234	NA		1.7	0.738117	0.068	FALSE
650473335	SiRe_1479	purine nucleoside phosporylase (deoD)	-0.063	0.96	0.298985	FALSE	-0.43	0.339471	0.3	FALSE	0.37	0.306342	1	FALSE	-0.33	0.350145	0.49	FALSE
650473336	SiRe_1480	hypothetical protein	0.32	0.86	0.499177	FALSE	0.48	0.580421	0.52	FALSE	0.14	0.496229	NA		-0.45	0.57971	0.57	FALSE
650473337	SiRe_1481	hypothetical protein	0.07	NA	1.00099		1.8	0.97292	0.12	FALSE	2	1.09561	NA		-0.068	0.953677	1	FALSE
650473338	SiRe_1482	conserved hypothetical protein	-0.25	0.85	0.350256	FALSE	2.2	0.328583	1.7e-10	TRUE	0.31	0.360808	1	FALSE	1.3	0.328036	0.0011	TRUE
650473339	SiRe_1483	hypothetical protein	0.41	0.91	0.925884	FALSE	2.8	0.90288	0.0054	TRUE	-0.54	0.897513	NA		0.24	0.86638	0.82	FALSE
650473340	SiRe_1484	integrase	0.21	0.95	1.09896	FALSE	3.1	1.07545	0.012	TRUE	-0.067	1.09464	1	FALSE	-2.7	1.05527	0.057	FALSE
650473342	SiRe_1485	hypothetical protein	-0.64	0.74	0.626983	FALSE	1.8	0.615822	0.0067	TRUE	-0.38	0.634591	NA		0.34	0.603111	0.67	FALSE
650473343	SiRe_1486	conserved lipothrixviral protein	-0.64	0.5	0.39696	FALSE	0.89	0.417517	0.063	FALSE	0.58	0.412775	0.98	FALSE	0.37	0.42197	0.51	FALSE
650473344	SiRe_1487	conserved plasmid protein	-1.1	0.0049	0.300815	TRUE	0.56	0.302341	0.11	FALSE	0.16	0.308049	1	FALSE	0.15	0.304111	0.72	FALSE
650473345	SiRe_1488	hypothetical protein	0.72	0.52	0.466764	FALSE	0.075	0.486301	0.91	FALSE	0.45	0.4663	1	FALSE	-0.9	0.486152	0.13	FALSE
650473346	SiRe_1489	hypothetical protein	0.31	0.92	0.723887	FALSE	0.79	0.745376	0.39	FALSE	0.39	0.724628	1	FALSE	-1.7	0.737826	0.057	FALSE
650473347	SiRe_1490	conserved plasmid protein	0.23	0.91	0.503892	FALSE	3.1	0.482493	1.5e-09	TRUE	0.79	0.514468	0.9	FALSE	1.1	0.475699	0.055	FALSE
650473348	SiRe_1491	conserved hypothetical protein	1.6	0.43	0.967377	FALSE	1.9	0.970427	0.091	FALSE	0.047	0.940275	NA		-2	0.946891	0.11	FALSE
650473349	SiRe_1492	conserved hypothetical protein	0.14	0.92	0.344947	FALSE	0.73	0.354547	0.073	FALSE	-0.046	0.34415	1	FALSE	0.92	0.361614	0.035	TRUE
650473350	SiRe_1493	conserved hypothetical protein	-0.03	0.97	0.231628	FALSE	0.73	0.26217	0.012	TRUE	-0.11	0.23101	1	FALSE	0.67	0.273706	0.041	TRUE
650473351	SiRe_1494	transcriptional regulator, AbrB family	0.24	0.88	0.444016	FALSE	1.8	0.445157	0.00024	TRUE	-0.086	0.443813	1	FALSE	1	0.445305	0.066	FALSE
650473352	SiRe_1495	inosine/uridine-preferring nucleoside hydrolase	-0.048	0.97	0.275115	FALSE	0.46	0.287092	0.17	FALSE	-0.072	0.275091	1	FALSE	0.59	0.293362	0.1	FALSE
650473353	SiRe_1496	leucyl-tRNA synthetase (EC 6.1.1.4)	0.26	0.87	0.43895	FALSE	1.2	0.439028	0.017	TRUE	-0.078	0.438732	1	FALSE	0.84	0.439386	0.12	FALSE
650473354	SiRe_1497	conserved hypothetical protein	0.39	0.86	0.632448	FALSE	5.3	0.632504	1.9e-15	TRUE	-0.33	0.631809	1	FALSE	0.79	0.630116	0.34	FALSE
650473356	SiRe_1498	hypothetical protein	-0.78	0.57	0.549657	FALSE	0.34	0.544802	0.62	FALSE	0.34	0.57196	1	FALSE	-0.2	0.547907	0.8	FALSE
650473357	SiRe_1500	conserved hypothetical protein	0.59	0.54	0.392772	FALSE	0.54	0.403159	0.26	FALSE	1.6	0.420984	0.024	TRUE	0.083	0.408509	0.88	FALSE
650473358	SiRe_1499	conserved hypothetical protein	0.61	0.54	0.407355	FALSE	-0.7	0.456603	0.19	FALSE	0.08	0.405696	1	FALSE	-0.8	0.461896	0.16	FALSE
650473359	SiRe_1501	conserved hypothetical protein	0.27	0.89	0.542884	FALSE	0.86	0.568207	0.2	FALSE	0.42	0.545512	NA		0.11	0.570332	0.9	FALSE
650473360	SiRe_1502	conserved hypothetical protein	-0.47	NA	0.862113		-0.69	0.964013	0.57	FALSE	-0.56	0.860552	NA		-1.6	0.963253	0.2	FALSE
650473361	SiRe_1503	conserved hypothetical protein	0.41	0.77	0.433074	FALSE	-0.54	0.469058	0.34	FALSE	0.24	0.432609	1	FALSE	-0.44	0.475071	0.49	FALSE
650473362	SiRe_1504	conserved hypothetical protein	0.073	0.95	0.310087	FALSE	0.21	0.359076	0.65	FALSE	0.31	0.311389	1	FALSE	-0.31	0.362755	0.52	FALSE
650473363	SiRe_1505	conserved hypothetical protein	-0.025	0.98	0.327027	FALSE	-1.8	0.379503	1.1e-05	TRUE	0.18	0.327318	1	FALSE	-1.8	0.382618	6.6e-05	TRUE
650473364	SiRe_1506	hypothetical protein	-0.61	0.88	1.12226	FALSE	2.1	1.15406	0.12	FALSE	0.69	1.15447	NA		-2.9	1.10603	0.064	FALSE
650473365	SiRe_1507	IS5 family transposase	0.53	NA	1.10917		2.6	1.1003	NA		0.34	1.10721	NA		-3.9	1.08717	NA
650473366	SiRe_1508	hypothetical protein	-0.52	NA	1.21468		0.61	1.20939	NA		0	1.21826	NA		-4.6	1.19487	NA
650473367	SiRe_1509	ISH3 family transposase	-0.45	NA	1.02588		-0.047	1.04245	NA		0.59	1.04263	NA		-3.1	1.03417	NA
650473368	SiRe_1510	pyrroline-5-carboxylate reductase-like protein	0.28	0.82	0.354313	FALSE	0.37	0.376844	0.43	FALSE	-0.51	0.349455	0.93	FALSE	0.35	0.384902	0.5	FALSE
650473370	SiRe_1511	conserved hypothetical protein	0.49	0.78	0.529668	FALSE	0.65	0.542083	0.32	FALSE	0.34	0.528406	1	FALSE	0.54	0.549329	0.46	FALSE
650473371	SiRe_1512	Pyridoxal-5'-phosphate-dependent protein beta subunit	0.29	0.66	0.238248	FALSE	0.24	0.251245	0.44	FALSE	-0.1	0.236411	1	FALSE	0.32	0.256811	0.33	FALSE
650473372	SiRe_1513	ABC transporter related protein	-0.12	NA	0.895084		0.46	0.916768	NA		-0.72	0.888702	NA		-1.3	0.910422	NA
650473373	SiRe_1514	ABC transporter related protein	-1.1	0.037	0.362593	TRUE	0.69	0.388373	0.13	FALSE	-0.31	0.36735	1	FALSE	0.51	0.395794	0.32	FALSE
650473374	SiRe_1515	transport system permease protein	-0.89	0.014	0.258806	TRUE	0.71	0.274549	0.022	TRUE	-0.44	0.260225	0.83	FALSE	1.2	0.285187	0.00036	TRUE
650473375	SiRe_1516	periplasmic binding protein	-1.1	0.00027	0.237786	TRUE	1.8	0.240911	3.7e-12	TRUE	-0.7	0.238208	0.19	FALSE	1.9	0.244201	9.2e-13	TRUE
650473376	SiRe_1517	Sec-independent protein translocase, TatC subunit	-0.092	0.95	0.416308	FALSE	3.1	0.41418	1.5e-12	TRUE	0.25	0.416735	1	FALSE	2.1	0.414142	1.5e-05	TRUE
650473377	SiRe_1518	sec-independent translocation protein mttA/Hcf106	0.36	0.86	0.519112	FALSE	3	0.516175	4.6e-08	TRUE	0.66	0.519769	1	FALSE	1.8	0.515971	0.0037	TRUE
650473378	SiRe_1519	twin-arginine translocation protein, TatA/E family subunit	0.18	0.94	0.572959	FALSE	3.7	0.572468	8.5e-10	TRUE	0.31	0.573001	1	FALSE	1.6	0.572373	0.022	TRUE
650473379	SiRe_1520	HAD-superfamily hydrolase, subfamily IA, variant 3	0.53	0.52	0.345509	FALSE	0.25	0.3762	0.6	FALSE	0.47	0.345227	1	FALSE	0.38	0.385682	0.46	FALSE
650473380	SiRe_1521	histone acetyltransferase, ELP3 family	0.043	0.96	0.231154	FALSE	0.38	0.238501	0.18	FALSE	0.03	0.231173	1	FALSE	0.018	0.240205	0.96	FALSE
650473381	SiRe_1522	Methyltransferase type 11	-0.66	0.62	0.506178	FALSE	1.3	0.482266	0.017	TRUE	0.45	0.527191	1	FALSE	1.5	0.492006	0.011	TRUE
650473382	SiRe_1523	peptidase U62 modulator of DNA gyrase	-1.1	0.081	0.391622	FALSE	-0.53	0.390116	0.26	FALSE	0.5	0.413724	1	FALSE	0.0095	0.397917	0.98	FALSE
650473383	SiRe_1524	Radical SAM domain protein	-2.1	0.0014	0.505566	TRUE	0.62	0.503829	0.31	FALSE	2.1	0.513953	0.0096	TRUE	2.5	0.504889	1.4e-05	TRUE
650473384	SiRe_1525	conserved hypothetical protein	-0.12	0.88	0.215962	FALSE	-0.35	0.240095	0.21	FALSE	0.11	0.217159	1	FALSE	-0.36	0.244751	0.24	FALSE
650473385	SiRe_1526	nucleotide excision repair helicase, Xpb2	-0.014	0.99	0.279903	FALSE	0.075	0.30001	0.86	FALSE	0.11	0.280573	1	FALSE	-0.88	0.299892	0.014	TRUE
650473386	SiRe_1527	succinate semialdehyde reductase (NADPH) (EC 1.1.1.-)	0.57	0.78	0.632326	FALSE	-0.38	0.638493	0.64	FALSE	0.59	0.632477	1	FALSE	-1.2	0.638694	0.13	FALSE
650473387	SiRe_1528	conserved hypothetical protein	-0.15	0.88	0.251137	FALSE	1.1	0.244908	2.5e-05	TRUE	0.34	0.254253	1	FALSE	1.6	0.250152	7.7e-09	TRUE
650473388	SiRe_1529	selenocysteine-specific elongation factor-like protein	-0.23	0.83	0.305106	FALSE	-0.84	0.338179	0.027	TRUE	-0.4	0.304472	1	FALSE	-0.12	0.348605	0.8	FALSE
650473389	SiRe_1530	hypothetical protein	0.06	0.97	0.347856	FALSE	2.1	0.33139	1.1e-09	TRUE	0.069	0.348159	1	FALSE	1.8	0.33546	1.3e-06	TRUE
650473390	SiRe_1531	conserved hypothetical protein	0.07	0.95	0.239229	FALSE	0.52	0.244337	0.063	FALSE	-0.13	0.238682	1	FALSE	0.59	0.247744	0.047	TRUE
650473391	SiRe_1533	conserved hypothetical protein	-0.64	0.5	0.398432	FALSE	-1.1	0.473666	0.049	TRUE	-0.51	0.400709	1	FALSE	-1.1	0.483553	0.069	FALSE
650473392	SiRe_1532	transcriptional regulator	0.47	0.35	0.240484	FALSE	-0.92	0.313624	0.008	TRUE	-0.14	0.237426	1	FALSE	-1	0.319914	0.0068	TRUE
650473393	SiRe_1534	integral membrane protein, putative	0.17	0.89	0.332653	FALSE	-1.6	0.375855	0.00012	TRUE	-0.15	0.331415	1	FALSE	-1.7	0.37861	9.7e-05	TRUE
650473394	SiRe_1535	conserved hypothetical protein	-1.1	0.22	0.488753	FALSE	2.5	0.534971	1.4e-05	TRUE	-0.58	0.498604	NA		1.7	0.537022	0.0076	TRUE
650473395	SiRe_1536	conserved hypothetical protein	-1.1	0.038	0.373388	TRUE	-0.22	0.373775	0.64	FALSE	-0.015	0.377162	1	FALSE	-0.32	0.375066	0.53	FALSE
650473396	SiRe_1537	peptidase M50	0.14	0.91	0.289669	FALSE	0.59	0.292373	0.079	FALSE	0.038	0.289549	1	FALSE	0.69	0.294215	0.051	FALSE
650473397	SiRe_1538	Rhomboid family protein	-0.082	0.96	0.374658	FALSE	-1.1	0.448945	0.035	TRUE	-0.11	0.374414	1	FALSE	-0.81	0.462378	0.16	FALSE
650473398	SiRe_1539	conserved hypothetical protein	1.7	NA	1.07883		-0.84	1.09155	0.59	FALSE	1.7	1.0802	NA		-2.4	1.07788	0.13	FALSE
650473399	SiRe_1540	nucleotide kinase	0.32	0.76	0.331065	FALSE	0.12	0.350216	0.8	FALSE	-0.087	0.329044	1	FALSE	0.19	0.356677	0.7	FALSE
650473400	SiRe_1541	MRP protein-like protein	0.31	0.78	0.342911	FALSE	0.65	0.343777	0.1	FALSE	0.035	0.342775	1	FALSE	0.17	0.344003	0.72	FALSE
650473401	SiRe_1542	conserved hypothetical protein	1.4	0.026	0.444297	TRUE	2.3	0.445741	9.3e-07	TRUE	-0.17	0.411215	1	FALSE	1.1	0.437638	0.041	TRUE
650473402	SiRe_1543	transcriptional regulator, TrmB	0.38	0.75	0.381932	FALSE	3.9	0.38014	8.7e-23	TRUE	-0.11	0.379838	1	FALSE	1.5	0.374611	0.00045	TRUE
650473403	SiRe_1544	5-formyltetrahydrofolate cyclo-ligase	-0.38	0.47	0.226646	FALSE	-0.66	0.264758	0.028	TRUE	-0.48	0.225859	0.59	FALSE	-0.45	0.273808	0.19	FALSE
650473404	SiRe_1545	Lysine exporter protein (LYSE/YGGA)	-0.45	0.76	0.457794	FALSE	-0.073	0.484814	0.92	FALSE	1.2	0.496074	NA		0.37	0.503533	0.59	FALSE
650473405	SiRe_1546	conserved hypothetical protein	0.19	0.86	0.294179	FALSE	-1.5	0.430548	0.002	TRUE	0.0066	0.292032	1	FALSE	-1.7	0.437541	0.0013	TRUE
650473406	SiRe_1547	CRISPR repeat-binding protein	-0.89	0.3	0.436768	FALSE	2.3	0.443636	8.7e-07	TRUE	-0.78	0.437637	0.77	FALSE	0.39	0.435049	0.5	FALSE
650473407	SiRe_1548	tryptophanyl-tRNA synthetase (EC 6.1.1.2)	0.39	0.81	0.472609	FALSE	-1.4	0.493082	0.009	TRUE	-0.029	0.472458	1	FALSE	-1.6	0.494209	0.005	TRUE
650473408	SiRe_1550	conserved secretion protein	0.43	NA	0.683534		0.26	0.700342	NA		-0.1	0.683504	NA		-2.6	0.697625	NA
650473409	SiRe_1549	hypothetical protein	-0.37	0.79	0.414941	FALSE	2.2	0.408284	7.8e-07	TRUE	0.44	0.418425	1	FALSE	1.5	0.408581	0.0024	TRUE
650473410	SiRe_1551	Threonyl/alanyl tRNA synthetase SAD	-0.21	0.91	0.446704	FALSE	2	0.445187	5.2e-05	TRUE	0.16	0.447198	1	FALSE	1.5	0.445515	0.0043	TRUE
650473411	SiRe_1552	GtrA family protein	-0.19	0.89	0.36503	FALSE	2	0.360512	2.7e-07	TRUE	-0.23	0.364933	1	FALSE	0.84	0.359773	0.054	FALSE
650473412	SiRe_1553	aminotransferase class I and II	0.32	0.73	0.302153	FALSE	0.39	0.327949	0.33	FALSE	-0.26	0.299146	1	FALSE	0.36	0.335709	0.41	FALSE
650473413	SiRe_1554	Bacterio-opsin activator HTH domain protein	0.36	0.85	0.513118	FALSE	0.87	0.531986	0.17	FALSE	-0.68	0.509908	1	FALSE	-1.8	0.525862	0.0038	TRUE
650473417	SiRe_1555	transcription initiation factor TFIIB, cyclin-related protein	-0.77	0.025	0.238258	TRUE	0.69	0.238389	0.0095	TRUE	-0.19	0.238845	1	FALSE	-0.012	0.238534	0.97	FALSE
650473418	SiRe_1556	translation initiation factor SUI1	0.17	0.92	0.391908	FALSE	2.5	0.388386	1.9e-09	TRUE	0.5	0.393355	1	FALSE	1.4	0.388085	0.0019	TRUE
650473419	SiRe_1557	RNA polymerase Rbp10	-0.12	0.94	0.369279	FALSE	-0.83	0.398153	0.071	FALSE	-0.29	0.368945	1	FALSE	-0.033	0.407103	0.95	FALSE
650473420	SiRe_1558	agmatinase	-0.12	0.93	0.345388	FALSE	-1.2	0.384887	0.0059	TRUE	-0.094	0.3455	1	FALSE	-1.8	0.385954	7.8e-05	TRUE
650473421	SiRe_1559	glycyl-tRNA synthetase (EC 6.1.1.14)	0.48	0.53	0.318211	FALSE	-1.7	0.335043	1.1e-06	TRUE	0.042	0.31806	1	FALSE	-1.2	0.337112	0.0027	TRUE
650473422	SiRe_1560	conserved hypothetical protein	0.37	0.77	0.394165	FALSE	-0.96	0.412161	0.041	TRUE	-0.21	0.393577	1	FALSE	-0.45	0.415945	0.41	FALSE
650473423	SiRe_1561	conserved hypothetical protein	0.45	0.45	0.263636	FALSE	-1.4	0.327082	6e-05	TRUE	0.077	0.262508	1	FALSE	-0.63	0.338597	0.13	FALSE
650473424	SiRe_1562	putative phosphate transport regulator	0.48	0.6	0.358059	FALSE	-0.29	0.362626	0.53	FALSE	0.061	0.357715	1	FALSE	0.17	0.364405	0.74	FALSE
650473425	SiRe_1563	archaeal intron splicing enzyme, alpha subunit	0.57	0.35	0.295829	FALSE	-0.21	0.304933	0.59	FALSE	0.072	0.294648	1	FALSE	0.19	0.308867	0.66	FALSE
650473426	SiRe_1564	conserved hypothetical protein	0.34	0.69	0.298476	FALSE	2.3	0.297633	2.3e-13	TRUE	0.54	0.298873	0.75	FALSE	1.3	0.297551	0.00015	TRUE
650473427	SiRe_1565	3-octaprenyl-4-hydroxybenzoate carboxy-lyase	0.45	0.53	0.295416	FALSE	-0.22	0.317827	0.58	FALSE	0.22	0.294401	1	FALSE	-1.4	0.317062	0.00021	TRUE
650473428	SiRe_1566	thiazole biosynthesis enzyme	0.3	0.84	0.400958	FALSE	-0.7	0.402684	0.14	FALSE	0.11	0.400906	1	FALSE	-0.68	0.402984	0.17	FALSE
650473429	SiRe_1567	ribosomal protein S24E (rps24E)	0.36	0.74	0.349712	FALSE	-1.3	0.365177	0.0012	TRUE	0.16	0.349509	1	FALSE	-0.58	0.368521	0.2	FALSE
650473430	SiRe_1568	Ribosomal protein S27a	0.42	0.77	0.454155	FALSE	-0.73	0.461002	0.18	FALSE	0.032	0.453859	1	FALSE	-0.26	0.462815	0.68	FALSE
650473431	SiRe_1569	O-sialoglycoprotein endopeptidase/protein kinase, archaeal protein Kae1	0.32	0.73	0.312449	FALSE	-0.97	0.315723	0.0059	TRUE	0.098	0.312349	1	FALSE	0.1	0.317186	0.82	FALSE
650473432	SiRe_1570	Kae1-associated kinase, Bud32	-0.17	0.86	0.261602	FALSE	-0.73	0.280479	0.021	TRUE	0.2	0.26415	1	FALSE	0.64	0.296236	0.077	FALSE
650473433	SiRe_1571	non-canonical purine NTP pyrophosphatase, rdgB/HAM1 family	-0.084	0.96	0.407393	FALSE	-0.86	0.422943	0.078	FALSE	0.092	0.408283	1	FALSE	-0.028	0.430252	0.96	FALSE
650473434	SiRe_1572	aldo/keto reductase	0.53	0.41	0.290403	FALSE	-0.065	0.2998	0.87	FALSE	0.33	0.290042	1	FALSE	-0.25	0.301553	0.54	FALSE
650473435	SiRe_1573	conserved hypothetical protein	0.13	0.93	0.378204	FALSE	3	0.42642	4.6e-11	TRUE	-0.013	0.378038	1	FALSE	0.64	0.406307	0.21	FALSE
650473436	SiRe_1574	conserved hypothetical protein	0.14	0.93	0.382266	FALSE	-0.92	0.391335	0.039	TRUE	0.054	0.382221	1	FALSE	-0.093	0.394139	0.87	FALSE
650473437	SiRe_1575	conserved hypothetical protein	0.4	0.82	0.496784	FALSE	-0.56	0.515169	0.37	FALSE	-0.03	0.495993	1	FALSE	-0.54	0.518158	0.43	FALSE
650473438	SiRe_1576	tRNA methyltransferase complex GCD14 subunit	0.72	0.014	0.210285	TRUE	0.65	0.270171	0.035	TRUE	0.34	0.208018	0.85	FALSE	0.22	0.276462	0.56	FALSE
650473440	SiRe_1577	putative transcriptional regulator, CopG/Arc/MetJ family	0.37	0.78	0.413115	FALSE	0.67	0.569062	0.37	FALSE	-0.4	0.406054	1	FALSE	0.27	0.584557	0.76	FALSE
650473441	SiRe_1578	transcriptional regulator, TrmB	0.46	0.26	0.217825	FALSE	1.2	0.221955	1.3e-07	TRUE	0.2	0.215673	1	FALSE	0.98	0.227098	0.0002	TRUE
650473442	SiRe_1579	30S ribosomal protein S25e	0.58	0.21	0.257896	FALSE	2.2	0.258009	6.9e-16	TRUE	0.027	0.257474	1	FALSE	2.5	0.25968	3.7e-19	TRUE
650473443	SiRe_1580	Nitrilase/cyanide hydratase and apolipoproteinN-acyltransferase	0.21	0.87	0.352528	FALSE	0.57	0.353747	0.17	FALSE	-0.06	0.35243	1	FALSE	0.53	0.354262	0.23	FALSE
650473444	SiRe_1581	Reverse gyrase	0.015	0.99	0.368811	FALSE	-1.6	0.371192	7.7e-05	TRUE	-0.1	0.368797	1	FALSE	-0.68	0.371715	0.14	FALSE
650473445	SiRe_1582	AAA family ATPase, CDC48 subfamily	-0.22	0.86	0.348087	FALSE	-0.48	0.348517	0.25	FALSE	-0.16	0.348098	1	FALSE	0.89	0.348973	0.034	TRUE
650473446	SiRe_1583	phosphonopyruvate decarboxylase-related protein	-0.15	0.88	0.277793	FALSE	-1.1	0.280324	0.00022	TRUE	-0.079	0.277841	1	FALSE	0.58	0.282302	0.096	FALSE
650473448	SiRe_1584	protein unknown function DUF359	0.63	0.58	0.456538	FALSE	-0.019	0.479644	0.98	FALSE	-0.23	0.44725	1	FALSE	-0.36	0.484649	0.59	FALSE
650473449	SiRe_1585	DNA-directed RNA polymerase subunit E, RpoE2	0.41	0.85	0.58023	FALSE	-1.1	0.631172	0.12	FALSE	0.15	0.579172	1	FALSE	-1.2	0.635905	0.12	FALSE
650473450	SiRe_1586	DNA-directed RNA polymerase	0.21	0.87	0.355304	FALSE	-1	0.376063	0.016	TRUE	-0.089	0.35476	1	FALSE	-0.96	0.378658	0.035	TRUE
650473451	SiRe_1587	PIN-domain protein	-0.22	0.93	0.605383	FALSE	-1.8	0.704595	0.024	TRUE	-0.29	0.604925	NA		-0.64	0.728314	0.49	FALSE
650473452	SiRe_1588	translation initiation factor IF-2 subunit gamma	0.5	0.72	0.459724	FALSE	-2.2	0.467088	1.5e-05	TRUE	-0.13	0.459623	1	FALSE	-1.2	0.468139	0.03	TRUE
650473453	SiRe_1589	Ribosomal protein S6e	0.32	0.85	0.451539	FALSE	-1.4	0.456812	0.0052	TRUE	-0.36	0.451408	1	FALSE	-0.38	0.458184	0.53	FALSE
650473454	SiRe_1590	cobalamin (vitamin B12) biosynthesis CbiX protein	0.28	0.6	0.204163	FALSE	1.5	0.194832	8.3e-13	TRUE	0.5	0.206399	0.42	FALSE	1.6	0.200198	1e-12	TRUE
650473455	SiRe_1591	SSU ribosomal protein S15P	0.073	0.95	0.305529	FALSE	-1.1	0.331659	0.0037	TRUE	-0.25	0.305174	1	FALSE	-1	0.334463	0.011	TRUE
650473456	SiRe_1592	5-methyltetrahydropteroyltriglutamate-- homocysteine S-methyltransferase	-0.11	0.89	0.214733	FALSE	-0.93	0.241462	0.0004	TRUE	-0.11	0.214783	1	FALSE	-0.0084	0.25001	0.98	FALSE
650473457	SiRe_1593	cobalamin-independent synthase MetE domain protein	0.018	0.98	0.216083	FALSE	-0.59	0.225007	0.02	TRUE	-0.31	0.215837	0.96	FALSE	0.31	0.228768	0.29	FALSE
650473458	SiRe_1594	DNA polymerase sliding clamp, PRK01115	0.28	0.72	0.254982	FALSE	1.3	0.265793	2.5e-06	TRUE	-0.11	0.253982	1	FALSE	1.1	0.26992	0.00033	TRUE
650473459	SiRe_1595	cobyrinic acid a,c-diamide synthase	0.49	0.13	0.194674	FALSE	0.75	0.206134	0.00093	TRUE	-0.073	0.192311	1	FALSE	0.57	0.210305	0.024	TRUE
650473460	SiRe_1596	conserved hypothetical protein	0.36	0.76	0.3744	FALSE	-0.12	0.378065	0.82	FALSE	0.26	0.37435	1	FALSE	-0.31	0.378689	0.55	FALSE
650473461	SiRe_1597	34-dihydroxy-2-butanone 4-phosphate synthase	-0.37	0.62	0.283913	FALSE	-0.47	0.289639	0.17	FALSE	-1.9	0.278359	3.2e-08	TRUE	0.27	0.296988	0.5	FALSE
650473462	SiRe_1598	riboflavin synthase alpha chain (EC 2.5.1.9)	-0.045	0.96	0.237026	FALSE	-0.45	0.253886	0.13	FALSE	-1.1	0.231328	0.0016	TRUE	1	0.275418	0.0012	TRUE
650473463	SiRe_1599	6,7-dimethyl-8-ribityllumazine synthase (EC 2.5.1.78)	-0.26	0.69	0.228454	FALSE	-1.1	0.29293	0.00099	TRUE	-0.85	0.223454	0.023	TRUE	-0.39	0.308676	0.33	FALSE
650473464	SiRe_1600	GTP cyclohydrolase IIa	-0.19	0.9	0.399488	FALSE	-1.1	0.412476	0.022	TRUE	-1.2	0.396707	0.18	FALSE	0.34	0.422143	0.55	FALSE
650473465	SiRe_1601	amidohydrolase	-0.14	0.93	0.394336	FALSE	-1.4	0.411355	0.0026	TRUE	-0.62	0.392656	0.87	FALSE	-0.17	0.419209	0.77	FALSE
650473466	SiRe_1602	DNA polymerase sliding clamp subunit (PCNA like protein)	0.05	0.96	0.237014	FALSE	-0.76	0.265552	0.011	TRUE	0.036	0.237025	1	FALSE	-0.79	0.268794	0.013	TRUE
650473467	SiRe_1603	conserved hypothetical protein	0.24	0.73	0.227062	FALSE	-0.95	0.312113	0.0056	TRUE	0.27	0.22728	1	FALSE	-1.4	0.315438	0.00013	TRUE
650473468	SiRe_1604	AAA ATPase	0.13	0.93	0.313148	FALSE	0.67	0.358269	0.11	FALSE	-0.11	0.311931	1	FALSE	-0.92	0.352444	0.03	TRUE
650473469	SiRe_1605	DEAD/DEAH box helicase domain protein	0.59	0.33	0.29782	FALSE	-1.9	0.325615	7.2e-08	TRUE	0.42	0.297659	0.98	FALSE	-0.97	0.330079	0.013	TRUE
650473470	SiRe_1606	LSU ribosomal protein L14E	0.1	0.95	0.447059	FALSE	-1.4	0.489184	0.008	TRUE	-0.3	0.446752	1	FALSE	-0.56	0.497597	0.38	FALSE
650473471	SiRe_1607	H/ACA RNA-protein complex component, Cbf5p	0.34	0.77	0.35387	FALSE	-1.1	0.378148	0.0071	TRUE	-0.44	0.353442	1	FALSE	-0.64	0.382238	0.18	FALSE
650473472	SiRe_1608	H/ACA RNA-protein complex component, Cbf5p	0.37	0.52	0.241655	FALSE	-1.1	0.264982	8.2e-05	TRUE	-0.07	0.241164	1	FALSE	0.26	0.274461	0.49	FALSE
650473473	SiRe_1609	methyltransferase small	0.53	0.83	0.69456	FALSE	0.34	0.705277	0.72	FALSE	0.11	0.693829	1	FALSE	-1.9	0.703191	0.027	TRUE
650473475	SiRe_1610	ATPase of unknown function	-0.27	0.89	0.549074	FALSE	0.64	0.54893	0.34	FALSE	-0.13	0.549404	1	FALSE	-0.97	0.548363	0.15	FALSE
650473477	SiRe_1611	glycosylated S-layer protein, SlaB	0.13	0.93	0.340962	FALSE	2	0.341047	4.7e-08	TRUE	-0.34	0.340954	1	FALSE	1.7	0.341085	1.3e-05	TRUE
650473478	SiRe_1612	glycosylated S-layer protein, SlaA	0.35	0.58	0.253468	FALSE	1.7	0.253489	5.3e-10	TRUE	-0.41	0.253466	0.85	FALSE	2.3	0.253511	4.1e-16	TRUE
650473479	SiRe_1613	integrase	0.73	NA	1.15239		1.7	1.16215	NA		1.5	1.16331	NA		-3.4	1.14476	NA
650473481	SiRe_1614	glycosyl transferase group 1	0.28	0.93	0.765314	FALSE	-0.95	0.804452	0.31	FALSE	0.32	0.765446	1	FALSE	-3.5	0.801232	0.00021	TRUE
650473483	SiRe_1615	transcriptional regulator, XRE family	1.1	0.58	0.784009	FALSE	0.059	0.820581	0.98	FALSE	0.31	0.781863	1	FALSE	-3.7	0.813208	0.00013	TRUE
650473484	SiRe_1616	beta-lactamase domain protein	0.32	0.76	0.332668	FALSE	0.07	0.335133	0.88	FALSE	0.076	0.332505	1	FALSE	0.0077	0.335858	0.99	FALSE
650473485	SiRe_1617	threonyl-tRNA synthetase editing domain protein	-0.12	0.93	0.311764	FALSE	-0.038	0.327511	0.93	FALSE	0.14	0.313721	1	FALSE	-0.46	0.33007	0.28	FALSE
650473486	SiRe_1618	mevalonate kinase (EC 2.7.1.36)	0.45	0.52	0.289472	FALSE	-0.97	0.337313	0.0094	TRUE	0.25	0.288841	1	FALSE	-0.85	0.343215	0.04	TRUE
650473487	SiRe_1619	glucosamine-fructose-6-phosphateamino transferase, isomerizing	-0.18	0.88	0.32093	FALSE	-2.4	0.333521	1.6e-11	TRUE	-0.36	0.320846	1	FALSE	-1.1	0.335623	0.0037	TRUE
650473488	SiRe_1620	nucleotidyl transferase	-0.015	0.98	0.216902	FALSE	-2.5	0.269448	1.3e-18	TRUE	-0.17	0.216556	1	FALSE	-1.4	0.276006	1.1e-05	TRUE
650473489	SiRe_1621	conserved hypothetical protein	0.58	0.63	0.445292	FALSE	-0.94	0.450601	0.07	FALSE	-0.56	0.445225	1	FALSE	-0.84	0.451226	0.13	FALSE
650473490	SiRe_1622	ornithine cyclodeaminase/mu-crystallin	0.78	0.16	0.326839	FALSE	1.3	0.341394	0.00055	TRUE	0.081	0.325501	1	FALSE	1.3	0.347861	0.0011	TRUE
650473491	SiRe_1623	ATP-cobalamin adenosyltransferase	0.081	0.95	0.276872	FALSE	0.54	0.296933	0.12	FALSE	-0.2	0.274659	1	FALSE	0.36	0.303807	0.36	FALSE
650473492	SiRe_1624	transporter, CPA2 family (TC 2.A.37)	0.11	0.95	0.475575	FALSE	-1.1	0.508644	0.064	FALSE	-0.41	0.470526	1	FALSE	-0.58	0.518998	0.4	FALSE
650473493	SiRe_1625	XerC/D integrase-recombinase protein	0.0025	1	0.383836	FALSE	1.4	0.409087	0.0019	TRUE	-0.084	0.383784	1	FALSE	-0.25	0.405047	0.66	FALSE
650473494	SiRe_1626	radical SAM domain protein	-0.17	0.84	0.230199	FALSE	-0.12	0.24097	0.69	FALSE	0.0091	0.230813	1	FALSE	-0.097	0.244038	0.78	FALSE
650473495	SiRe_1627	ferripyochelin binding protein	0.17	0.86	0.262087	FALSE	-0.49	0.304817	0.17	FALSE	0.058	0.26152	1	FALSE	-0.22	0.314438	0.61	FALSE
650473496	SiRe_1628	Fmu (Sun) domain protein	0.48	0.66	0.391617	FALSE	1.1	0.425659	0.025	TRUE	0.35	0.390477	1	FALSE	0.35	0.428074	0.55	FALSE
650473497	SiRe_1629	beta-ribofuranosylaminobenzene 5'-phosphate synthase family	0.25	0.87	0.424549	FALSE	2.4	0.428065	1.1e-07	TRUE	0.41	0.428041	1	FALSE	0.55	0.413613	0.29	FALSE
650473498	SiRe_1630	AMP-dependent synthetase and ligase	-0.45	0.76	0.471362	FALSE	-0.73	0.498972	0.22	FALSE	0.27	0.475133	1	FALSE	-1.1	0.50137	0.078	FALSE
650473499	SiRe_1631	thioredoxin	0.16	0.9	0.326002	FALSE	-1.3	0.397375	0.0038	TRUE	-0.098	0.325191	1	FALSE	-1.4	0.402012	0.0027	TRUE
650473500	SiRe_1632	ABC transporter related protein	0.17	0.93	0.465163	FALSE	-0.34	0.489115	0.59	FALSE	0.26	0.466647	1	FALSE	0.36	0.507281	0.6	FALSE
650473501	SiRe_1633	glutamine synthetase, type I	-1.2	0.098	0.444726	FALSE	-0.14	0.447676	0.82	FALSE	-1.6	0.444695	0.042	TRUE	1	0.449587	0.062	FALSE
650473502	SiRe_1634	MarR family transcriptional regulator	0.35	0.72	0.324192	FALSE	1.1	0.315256	0.0018	TRUE	0.56	0.326653	0.81	FALSE	0.47	0.316587	0.23	FALSE
650473503	SiRe_1635	GTP cyclohydrolase I	0.49	0.66	0.409239	FALSE	-0.26	0.412569	0.62	FALSE	0.23	0.409167	1	FALSE	-0.79	0.412783	0.12	FALSE
650473504	SiRe_1636	peptidase M24	-0.0025	1	0.351584	FALSE	0.054	0.353944	0.91	FALSE	0.13	0.351857	1	FALSE	-0.3	0.354611	0.52	FALSE
650473505	SiRe_1637	molybdenum cofactor biosynthesis protein A	0.2	0.93	0.506506	FALSE	0.39	0.505265	0.54	FALSE	0.047	0.506299	1	FALSE	-0.95	0.505092	0.13	FALSE
650473506	SiRe_1638	hypothetical protein	0.15	0.95	0.501929	FALSE	2.5	0.493515	3.2e-06	TRUE	0.43	0.506198	1	FALSE	1.5	0.492692	0.012	TRUE
650473507	SiRe_1639	Mn2+-dependent serine/threonine protein kinase	0.17	0.9	0.348626	FALSE	-0.91	0.406668	0.05	FALSE	0.2	0.348999	1	FALSE	-0.99	0.412772	0.046	TRUE
650473508	SiRe_1640	conserved hypothetical protein	0.37	0.79	0.431588	FALSE	-1.2	0.463159	0.025	TRUE	0.7	0.434138	0.87	FALSE	-0.049	0.476479	0.94	FALSE
650473509	SiRe_1641	pyridoxal-5'-phosphate-dependent protein beta subunit	0.31	0.84	0.416771	FALSE	-0.84	0.419389	0.085	FALSE	0.43	0.41685	1	FALSE	-0.11	0.420379	0.85	FALSE
650473510	SiRe_1642	conserved hypothetical protein	0.034	0.98	0.438736	FALSE	0.73	0.438308	0.15	FALSE	-0.15	0.436919	1	FALSE	0.37	0.442436	0.54	FALSE
650473511	SiRe_1643	peroxiredoxin-like protein	0.039	0.99	0.656848	FALSE	0.84	0.740483	0.36	FALSE	0.49	0.674104	NA		-1.8	0.706325	0.041	TRUE
650473512	SiRe_1644	conserved hypothetical protein	0.11	0.88	0.199096	FALSE	-0.66	0.215107	0.0057	TRUE	0.13	0.199168	1	FALSE	0.42	0.222804	0.13	FALSE
650473513	SiRe_1645	phosphate uptake regulator, PhoU	-0.027	0.98	0.322865	FALSE	1.1	0.323037	0.0024	TRUE	-0.42	0.322775	1	FALSE	1	0.323301	0.0072	TRUE
650473514	SiRe_1646	Quinolinate phosphoribosyl transferase	0.32	0.86	0.520147	FALSE	-1.6	0.563006	0.0084	TRUE	0.47	0.520517	1	FALSE	-2.7	0.562646	2.4e-05	TRUE
650473515	SiRe_1647	ribosomal protein S19e	0.29	0.82	0.365106	FALSE	-1.7	0.380563	5.1e-05	TRUE	-0.016	0.364954	1	FALSE	-1.1	0.382717	0.019	TRUE
650473516	SiRe_1648	DNA-binding TFAR19-related protein	0.38	0.79	0.423113	FALSE	0.021	0.42451	0.97	FALSE	-0.16	0.422995	1	FALSE	0.2	0.424969	0.74	FALSE
650473517	SiRe_1649	ribosomal protein L39e	0.39	0.84	0.529099	FALSE	-0.21	0.56518	0.78	FALSE	-0.066	0.526235	1	FALSE	-0.23	0.572801	0.78	FALSE
650473518	SiRe_1650	ribosomal protein L31E (rpl31E)	0.41	0.79	0.472902	FALSE	-0.038	0.476057	0.95	FALSE	-0.061	0.47264	1	FALSE	0.42	0.477499	0.51	FALSE
650473519	SiRe_1651	translation initiation factor 6 (aeIF-6)	0.32	0.76	0.331981	FALSE	-0.2	0.336366	0.65	FALSE	0.24	0.331883	1	FALSE	0.73	0.340123	0.076	FALSE
650473520	SiRe_1652	LSU ribosomal protein LX	0.16	0.92	0.365782	FALSE	-0.99	0.371892	0.018	TRUE	-0.21	0.365569	1	FALSE	-0.026	0.374143	0.96	FALSE
650473521	SiRe_1653	prefoldin, alpha subunit	0.26	0.68	0.22672	FALSE	-0.9	0.235405	0.00044	TRUE	0.03	0.226508	1	FALSE	0.47	0.240226	0.11	FALSE
650473522	SiRe_1654	signal recognition particle-docking protein FtsY	0.1	0.86	0.166953	FALSE	-1.2	0.183384	3.3e-09	TRUE	0.14	0.167093	1	FALSE	0.67	0.194526	0.0034	TRUE
650473523	SiRe_1655	preprotein translocase subunit gamma	0.094	0.95	0.356334	FALSE	-0.75	0.371817	0.081	FALSE	0.022	0.356092	1	FALSE	0.32	0.381636	0.53	FALSE
650473524	SiRe_1656	NusG antitermination factor	0.095	0.94	0.309466	FALSE	-0.63	0.316787	0.085	FALSE	0.034	0.309392	1	FALSE	0.17	0.320436	0.7	FALSE
650473525	SiRe_1657	LSU ribosomal protein L11P	0.21	0.88	0.394337	FALSE	-1.2	0.400048	0.0082	TRUE	-0.17	0.394197	1	FALSE	-0.48	0.401382	0.35	FALSE
650473526	SiRe_1658	ribosomal protein L1	0.3	0.78	0.334184	FALSE	-1.3	0.337393	0.00038	TRUE	-0.19	0.334106	1	FALSE	-0.25	0.338341	0.59	FALSE
650473527	SiRe_1659	LSU ribosomal protein L10P	0.36	0.68	0.30877	FALSE	-1.5	0.31129	7.3e-06	TRUE	-0.13	0.308726	1	FALSE	-0.3	0.31201	0.46	FALSE
650473528	SiRe_1660	LSU ribosomal protein L12AE	0.28	0.76	0.288637	FALSE	-0.41	0.313079	0.27	FALSE	0.16	0.2884	1	FALSE	-1.1	0.313895	0.0032	TRUE
650473529	SiRe_1661	alanyl-tRNA synthetase (EC 6.1.1.7)	0.29	0.55	0.202691	FALSE	-0.73	0.206895	0.0013	TRUE	0.0027	0.202557	1	FALSE	0.45	0.209142	0.078	FALSE
650473530	SiRe_1662	conserved hypothetical protein	0.37	0.88	0.640236	FALSE	0.51	0.642565	0.53	FALSE	-0.072	0.63808	1	FALSE	-0.93	0.64131	0.26	FALSE
650473532	SiRe_1663	transporter-like protein	-1.8	0.26	0.833481	FALSE	-1.4	0.84761	0.15	FALSE	-2.3	0.832903	0.27	FALSE	-1.2	0.849705	0.25	FALSE
650473533	SiRe_1664	conserved hypothetical protein	-1.5	0.00037	0.32214	TRUE	-0.42	0.326321	0.28	FALSE	-0.15	0.322324	1	FALSE	0.5	0.328105	0.22	FALSE
650473534	SiRe_1665	thiamine biosynthesis/tRNA modification protein ThiI	-0.18	0.92	0.427607	FALSE	1.4	0.42589	0.0033	TRUE	-0.22	0.427576	1	FALSE	0.082	0.425572	0.9	FALSE
650473536	SiRe_1666	Myo-inositol-1-phosphate synthase	-0.28	0.7	0.25301	FALSE	-0.97	0.263923	0.00078	TRUE	-0.42	0.252811	0.85	FALSE	-0.55	0.266552	0.091	FALSE
650473537	SiRe_1667	NADH/Ubiquinone/plastoquinone (complex I)	-0.48	0.56	0.329846	FALSE	-0.88	0.338837	0.021	TRUE	-0.3	0.330176	1	FALSE	-0.2	0.342059	0.67	FALSE
650473538	SiRe_1668	NADH dehydrogenase (quinone)	-0.41	0.71	0.368881	FALSE	-0.64	0.369959	0.14	FALSE	-0.5	0.368867	1	FALSE	-0.026	0.370407	0.96	FALSE
650473539	SiRe_1669	NADH-ubiquinone oxidoreductase chain 4L	-0.38	0.78	0.415888	FALSE	-0.2	0.422093	0.72	FALSE	-0.15	0.416807	1	FALSE	0.45	0.427708	0.42	FALSE
650473540	SiRe_1670	NADH-ubiquinone/plastoquinone oxidoreductase chain 6	-0.41	0.74	0.397142	FALSE	-0.3	0.400207	0.56	FALSE	-0.29	0.397301	1	FALSE	0.15	0.40191	0.79	FALSE
650473541	SiRe_1671	NADH-quinone oxidoreductase, chain I	-0.46	0.67	0.386634	FALSE	-0.36	0.391258	0.45	FALSE	-0.38	0.386791	1	FALSE	0.064	0.393525	0.91	FALSE
650473542	SiRe_1672	NADH dehydrogenase (quinone)	-0.43	0.65	0.348239	FALSE	-0.35	0.349786	0.42	FALSE	-0.59	0.34817	0.83	FALSE	-0.095	0.350421	0.85	FALSE
650473543	SiRe_1673	NADH dehydrogenase (quinone)	-0.61	0.58	0.435288	FALSE	-0.23	0.436071	0.68	FALSE	-0.64	0.435285	0.93	FALSE	-0.28	0.436366	0.64	FALSE
650473544	SiRe_1674	NADH (or F420H2) dehydrogenase, subunit C	-0.45	0.73	0.42574	FALSE	-0.066	0.427525	0.91	FALSE	-0.59	0.42561	0.98	FALSE	-0.45	0.427987	0.43	FALSE
650473545	SiRe_1675	NADH-ubiquinone/plastoquinone oxidoreductase chain 3	-0.45	0.69	0.399308	FALSE	-0.33	0.40198	0.51	FALSE	-0.59	0.399185	0.93	FALSE	-0.3	0.402897	0.59	FALSE
650473546	SiRe_1676	thymidylate synthase, flavin-dependent	0.12	0.93	0.333711	FALSE	0.56	0.361535	0.19	FALSE	0.087	0.333678	1	FALSE	-0.79	0.359324	0.069	FALSE
650473547	SiRe_1677	conserved hypothetical protein	-0.16	0.9	0.324027	FALSE	-1.5	0.40773	0.00095	TRUE	0.017	0.324609	1	FALSE	-1.4	0.413827	0.0031	TRUE
650473548	SiRe_1678	conserved hypothetical protein	-0.074	0.95	0.246281	FALSE	-1.1	0.279588	0.00032	TRUE	-0.45	0.245754	0.75	FALSE	-0.2	0.288232	0.59	FALSE
650473549	SiRe_1679	conserved hypothetical protein	0.18	0.88	0.325279	FALSE	-1.5	0.378532	0.00043	TRUE	0.14	0.325122	1	FALSE	-0.6	0.390354	0.22	FALSE
650473550	SiRe_1680	nucleotidyl transferase	0.23	0.86	0.336709	FALSE	-1.2	0.349718	0.0013	TRUE	-0.17	0.33608	1	FALSE	-0.81	0.352186	0.057	FALSE
650473551	SiRe_1681	superoxide dismutase	-0.29	0.85	0.418484	FALSE	-1.2	0.419574	0.01	TRUE	-0.018	0.418526	1	FALSE	-1.2	0.419701	0.018	TRUE
650473552	SiRe_1682	conserved hypothetical protein	0.91	0.0055	0.244719	TRUE	2.3	0.252851	2.2e-18	TRUE	0.24	0.243799	1	FALSE	1.4	0.253037	5.4e-07	TRUE
650473553	SiRe_1683	conserved hypothetical protein	-0.43	0.65	0.349413	FALSE	0.24	0.350993	0.59	FALSE	0.021	0.351013	1	FALSE	0.84	0.355386	0.049	TRUE
650473554	SiRe_1684	thioredoxin/glutaredoxin-like protein	-0.37	0.66	0.307423	FALSE	-0.6	0.310839	0.094	FALSE	-0.057	0.308162	1	FALSE	-0.27	0.312646	0.52	FALSE
650473555	SiRe_1685	XPD repair helicase	-0.25	0.73	0.236762	FALSE	1.1	0.239669	1.8e-05	TRUE	-0.057	0.238698	1	FALSE	0.95	0.246123	0.00089	TRUE
650473556	SiRe_1686	conserved hypothetical protein	0.75	0.23	0.33964	FALSE	2.2	0.339746	1.2e-09	TRUE	0.56	0.339498	0.85	FALSE	1.3	0.339773	0.0011	TRUE
650473557	SiRe_1687	Rieske (2Fe-2S) domain protein	0.25	0.88	0.458336	FALSE	0.84	0.511947	0.16	FALSE	0.046	0.456573	1	FALSE	0.021	0.513221	0.98	FALSE
650473558	SiRe_1688	3-dehydroquinate dehydratase (EC 4.2.1.10)	0.24	0.81	0.286281	FALSE	0.73	0.324487	0.049	TRUE	0.22	0.286227	1	FALSE	-0.13	0.32498	0.78	FALSE
650473559	SiRe_1689	3-phosphoshikimate 1-carboxyvinyltransferase (EC 2.5.1.19)	-0.16	0.87	0.263183	FALSE	-1.3	0.330627	0.00019	TRUE	0.037	0.264652	1	FALSE	-1.1	0.338591	0.0068	TRUE
650473560	SiRe_1690	shikimate kinase (EC 2.7.1.71)	-0.33	0.74	0.328207	FALSE	-2.2	0.404	4.4e-07	TRUE	0.45	0.333746	1	FALSE	-1.1	0.416313	0.029	TRUE
650473561	SiRe_1691	chorismate synthase (EC 4.2.3.5)	-0.18	0.84	0.234191	FALSE	-1.9	0.260277	1.1e-11	TRUE	0.3	0.235983	1	FALSE	-1	0.265076	0.001	TRUE
650473562	SiRe_1692	Shikimate dehydrogenase substrate binding domain protein	0.081	0.95	0.305548	FALSE	-2.1	0.333113	2e-09	TRUE	0.02	0.305454	1	FALSE	-0.19	0.343235	0.68	FALSE
650473563	SiRe_1693	3-dehydroquinate synthase (EC 4.2.3.4)	-0.042	0.97	0.305212	FALSE	-1.9	0.327412	6.6e-08	TRUE	0.21	0.305756	1	FALSE	-0.64	0.33286	0.11	FALSE
650473564	SiRe_1694	3-deoxy-D-arabinoheptulosonate-7-phosphate synthase (EC 2.5.1.54)	0.065	0.97	0.38199	FALSE	-1.3	0.388958	0.0027	TRUE	0.064	0.382003	1	FALSE	-0.16	0.391391	0.77	FALSE
650473565	SiRe_1695	chorismate mutase (EC 5.4.99.5)	0.32	0.86	0.49477	FALSE	-2.8	0.506279	3.1e-07	TRUE	0.18	0.494734	1	FALSE	-1.8	0.507347	0.0018	TRUE
650473566	SiRe_1696	transketolase, C-terminal subunit	0.38	0.86	0.581617	FALSE	-2.8	0.58574	1.1e-05	TRUE	0.074	0.581598	1	FALSE	-2.3	0.585967	0.00062	TRUE
650473567	SiRe_1698	transketolase N-terminal subunit	0.42	NA	0.576506		-2.8	0.579918	NA		0.038	0.576491	NA		-2.5	0.580081	NA
650473568	SiRe_1697	UBA/THIF-type NAD/FAD binding protein	-0.21	0.78	0.230555	FALSE	-0.19	0.256893	0.56	FALSE	0.076	0.233254	1	FALSE	-0.48	0.261124	0.14	FALSE
650473569	SiRe_1699	conserved hypothetical protein	0.12	0.92	0.298241	FALSE	-1	0.411306	0.03	TRUE	0.18	0.298814	1	FALSE	-1.3	0.41773	0.01	TRUE
650473570	SiRe_1700	conserved hypothetical protein	-0.0057	0.99	0.270628	FALSE	-1.1	0.332059	0.0042	TRUE	0.023	0.270865	1	FALSE	-0.48	0.343966	0.26	FALSE
650473571	SiRe_1701	conserved hypothetical protein	0.089	0.96	0.473534	FALSE	-1.5	0.721286	0.081	FALSE	0.49	0.48128	NA		-0.71	0.760546	0.45	FALSE
650473572	SiRe_1702	LSU ribosomal protein L10AE	0.44	0.72	0.403901	FALSE	0.14	0.406019	0.8	FALSE	-0.27	0.403643	1	FALSE	-0.058	0.406465	0.92	FALSE
650473573	SiRe_1703	diphthamide biosynthesis protein	0.39	0.51	0.2471	FALSE	-0.89	0.253655	0.0015	TRUE	-0.25	0.246492	1	FALSE	-0.15	0.255923	0.66	FALSE
650473574	SiRe_1704	RNA binding S1 domain protein	0.39	0.58	0.277484	FALSE	-0.61	0.291806	0.068	FALSE	-0.1	0.276393	1	FALSE	0.14	0.297675	0.74	FALSE
650473575	SiRe_1705	RNA polymerase dimerization	0.46	0.52	0.292891	FALSE	-0.56	0.320823	0.13	FALSE	-0.031	0.291258	1	FALSE	0.068	0.330065	0.89	FALSE
650473576	SiRe_1706	DNA-directed RNA polymerase, putative subunit M (RpoM-like)	0.36	0.71	0.322739	FALSE	-0.32	0.345596	0.47	FALSE	0.44	0.32401	1	FALSE	0.75	0.368002	0.096	FALSE
650473577	SiRe_1707	transcription termination factor Tfs	-0.39	0.73	0.367724	FALSE	-1	0.378445	0.014	TRUE	-0.05	0.368115	1	FALSE	-1.1	0.37955	0.013	TRUE
650473579	SiRe_1708	general substrate transporter	-0.98	0.24	0.446385	FALSE	0.089	0.447211	0.88	FALSE	-1.4	0.44602	0.098	FALSE	0.23	0.448243	0.71	FALSE
650473581	SiRe_1709	hypothetical protein	-0.022	NA	1.06356		0.44	1.06096	NA		0	1.06352	NA		-1.9	1.06176	NA
650473582	SiRe_1710	ABC transporter related protein	-0.21	0.78	0.235142	FALSE	-0.28	0.238845	0.33	FALSE	-0.2	0.235192	1	FALSE	-0.53	0.239649	0.072	FALSE
650473583	SiRe_1711	conserved hypothetical protein	0.32	0.68	0.269235	FALSE	1.3	0.269299	3.9e-06	TRUE	-0.085	0.269165	1	FALSE	1.3	0.269481	3.8e-05	TRUE
650473584	SiRe_1712	ribosomal protein S17E (rps17E)	0.45	0.6	0.33557	FALSE	0.92	0.339129	0.016	TRUE	0.081	0.334815	1	FALSE	0.67	0.340869	0.11	FALSE
650473585	SiRe_1713	conserved hypothetical protein	0.32	0.76	0.330237	FALSE	1.1	0.331365	0.003	TRUE	-0.1	0.329792	1	FALSE	1.5	0.333566	9.6e-05	TRUE
650473586	SiRe_1714	conserved hypothetical protein	0.34	0.68	0.290389	FALSE	0.73	0.290544	0.026	TRUE	0.45	0.291504	0.9	FALSE	1.1	0.299509	0.001	TRUE
650473587	SiRe_1715	conserved hypothetical protein	-0.92	0.0094	0.257906	TRUE	0.81	0.265548	0.0063	TRUE	0.57	0.263562	0.59	FALSE	0.87	0.269976	0.0064	TRUE
650473588	SiRe_1716	thermosome	-1.3	0.017	0.3844	TRUE	-2.1	0.384579	4.5e-07	TRUE	0.015	0.384419	1	FALSE	0.69	0.384718	0.14	FALSE
650473589	SiRe_1717	Zinc finger TFIIB-type domain protein	-2.1	4.6e-07	0.350192	TRUE	-0.51	0.367416	0.25	FALSE	0.55	0.360718	0.9	FALSE	1.1	0.384554	0.016	TRUE
650473590	SiRe_1718	archaeal intron splicing enzyme, beta subunit	0.11	0.93	0.322275	FALSE	-0.43	0.345656	0.3	FALSE	-0.13	0.321234	1	FALSE	-0.06	0.35313	0.91	FALSE
650473591	SiRe_1719	histidyl-tRNA synthetase (EC 6.1.1.21)	0.16	0.79	0.184879	FALSE	-0.71	0.201627	0.0013	TRUE	-0.28	0.184035	0.9	FALSE	-0.081	0.206795	0.78	FALSE
650473592	SiRe_1720	Proteasome endopeptidase complex	0.28	0.83	0.359072	FALSE	0.14	0.361124	0.77	FALSE	-0.014	0.358988	1	FALSE	0.033	0.361585	0.95	FALSE
650473593	SiRe_1721	DNA-directed RNA polymerase, subunit G (RpoG)	0.57	0.33	0.290906	FALSE	1.8	0.2954	1.1e-08	TRUE	0.06	0.290108	1	FALSE	0.82	0.295276	0.019	TRUE
650473594	SiRe_1722	Sm-like ribonucleoprotein core	0.26	0.89	0.504767	FALSE	-1.3	0.538924	0.037	TRUE	0.067	0.504437	1	FALSE	-1.5	0.541157	0.023	TRUE
650473595	SiRe_1723	tRNA-guanine transglycosylase, various specificities	0.34	0.79	0.384352	FALSE	-1.1	0.400708	0.017	TRUE	0.26	0.384293	1	FALSE	-0.99	0.402612	0.041	TRUE
650473596	SiRe_1724	conserved hypothetical protein	0.2	0.87	0.348873	FALSE	-1.1	0.357356	0.0066	TRUE	-0.27	0.348612	1	FALSE	-0.98	0.358415	0.023	TRUE
650473597	SiRe_1725	PUA domain containing protein	0.048	0.96	0.2682	FALSE	-1.6	0.334258	8.6e-06	TRUE	-0.14	0.26767	1	FALSE	-0.93	0.343742	0.022	TRUE
650473598	SiRe_1726	26S proteasome subunit P45 family	0.46	0.52	0.298124	FALSE	-0.24	0.309711	0.55	FALSE	-0.045	0.297884	1	FALSE	-0.48	0.310994	0.22	FALSE
650473599	SiRe_1727	transcriptional regulator, XRE family	0.022	0.99	0.359829	FALSE	-0.24	0.360332	0.61	FALSE	-0.048	0.359785	1	FALSE	0.12	0.361047	0.81	FALSE
650473600	SiRe_1728	GTP-binding proten HflX	0.017	0.99	0.275401	FALSE	-1.2	0.278586	0.00013	TRUE	0.085	0.275537	1	FALSE	-0.0043	0.280822	0.99	FALSE
650473601	SiRe_1729	conserved hypothetical protein	0.078	0.95	0.325307	FALSE	-1.9	0.358913	1.5e-06	TRUE	0.1	0.325556	1	FALSE	-0.66	0.368333	0.14	FALSE
650473602	SiRe_1730	transcription factor TFIIE, alpha subunit	-0.047	0.98	0.48167	FALSE	2.4	0.480455	3.8e-06	TRUE	-0.14	0.481607	1	FALSE	0.83	0.480201	0.16	FALSE
650473603	SiRe_1731	DNA-cytosine methyltransferase	-0.29	0.85	0.412104	FALSE	2.1	0.410011	3e-06	TRUE	0.16	0.413001	1	FALSE	1.3	0.410203	0.0068	TRUE
650473604	SiRe_1732	exonuclease-like protein	-0.19	0.94	0.60331	FALSE	1.8	0.603428	0.0072	TRUE	-0.14	0.603714	1	FALSE	-0.45	0.598914	0.59	FALSE
650473606	SiRe_1733	uncharacterized metal binding protein	-0.43	0.87	0.725636	FALSE	2.1	0.714254	0.0079	TRUE	0.73	0.747627	1	FALSE	0.47	0.708148	0.62	FALSE
650473607	SiRe_1734	hypothetical protein	0.62	0.63	0.490522	FALSE	0.57	0.583307	0.44	FALSE	-0.049	0.482931	NA		-0.011	0.590163	0.98	FALSE
650473608	SiRe_1735	zinc-ribbon containing, Elf1-like protein	0.41	0.8	0.486948	FALSE	2.2	0.486325	4.2e-05	TRUE	0.018	0.486626	1	FALSE	1.3	0.486369	0.026	TRUE
650473609	SiRe_1736	geranylgeranylglyceryl phosphate synthase	0.5	0.25	0.233087	FALSE	1.5	0.235502	1.2e-09	TRUE	0.21	0.232657	1	FALSE	1.4	0.23758	9.2e-08	TRUE
650473610	SiRe_1737	Sec61_beta family protein	0.47	0.79	0.544114	FALSE	4.3	0.542808	4.6e-14	TRUE	-0.16	0.54367	1	FALSE	1.8	0.542338	0.0053	TRUE
650473612	SiRe_1738	transcriptional regulator, AsnC family	0.6	0.45	0.355208	FALSE	0.085	0.364103	0.86	FALSE	0.16	0.354794	1	FALSE	-0.18	0.365419	0.72	FALSE
650473613	SiRe_1739	tRNA(Ile2) 2-agmatinylcytidine synthetase	-0.086	0.95	0.290941	FALSE	0.09	0.292303	0.82	FALSE	0.19	0.291757	1	FALSE	-0.16	0.293303	0.69	FALSE
650473615	SiRe_1740	hypothetical protein	0.033	0.98	0.397433	FALSE	0.3	0.424758	0.58	FALSE	-0.055	0.397338	1	FALSE	-0.95	0.423372	0.064	FALSE
650473616	SiRe_1741	conserved hypothetical protein	0.36	0.84	0.477144	FALSE	0.5	0.537885	0.47	FALSE	-0.11	0.475108	1	FALSE	-0.8	0.533919	0.23	FALSE
650473617	SiRe_1742	nicotinamide-nucleotide adenylyltransferase	0.088	0.95	0.307973	FALSE	0.37	0.328777	0.35	FALSE	-0.15	0.307217	1	FALSE	-0.012	0.331823	0.98	FALSE
650473618	SiRe_1743	conserved hypothetical protein	-0.39	0.77	0.420424	FALSE	0.31	0.47975	0.61	FALSE	-0.39	0.420678	1	FALSE	-0.057	0.488494	0.94	FALSE
650473619	SiRe_1744	adenylyl cyclase CyaB	0.42	0.78	0.466985	FALSE	-0.48	0.572938	0.48	FALSE	0.33	0.46619	1	FALSE	-1.1	0.5761	0.1	FALSE
650473620	SiRe_1745	RNA methylase, NOL1/NOP2/sun family	-0.58	0.57	0.404107	FALSE	0.0007	0.437093	1	FALSE	-0.26	0.408118	1	FALSE	-0.5	0.441138	0.39	FALSE
650473621	SiRe_1746	conserved hypothetical protein	-0.38	0.84	0.52039	FALSE	-0.18	0.577918	0.83	FALSE	0.29	0.53778	NA		0.11	0.601791	0.9	FALSE
650473622	SiRe_1747	DNA repair and recombination protein RadA	-0.6	0.55	0.409432	FALSE	0.67	0.409466	0.16	FALSE	-0.13	0.409556	1	FALSE	0.21	0.409545	0.71	FALSE
650473623	SiRe_1748	histidine triad (HIT) protein	-0.22	0.79	0.248048	FALSE	0.036	0.253254	0.92	FALSE	0.037	0.248601	1	FALSE	0.54	0.256699	0.083	FALSE
650473624	SiRe_1749	threonine dehydratase	0.096	0.93	0.243828	FALSE	-0.5	0.250401	0.086	FALSE	0.36	0.244148	0.93	FALSE	0.046	0.252712	0.91	FALSE
650473625	SiRe_1750	Prephenate dehydratase	0.57	0.18	0.243799	FALSE	0.53	0.247148	0.062	FALSE	-0.068	0.243476	1	FALSE	0.14	0.247705	0.67	FALSE
650473626	SiRe_1751	putative transcriptional regulator, AsnC family	0.0097	0.99	0.290657	FALSE	-0.6	0.293799	0.077	FALSE	0.036	0.290709	1	FALSE	-0.041	0.29529	0.93	FALSE
650473627	SiRe_1752	FAD dependent oxidoreductase	-0.33	0.56	0.229625	FALSE	-1	0.255922	0.00027	TRUE	-0.18	0.229774	1	FALSE	-1.3	0.257513	1.1e-05	TRUE
650473628	SiRe_1753	Adenylosuccinate synthase	-0.19	0.85	0.264758	FALSE	-0.35	0.278122	0.29	FALSE	-0.25	0.264726	1	FALSE	-0.55	0.279658	0.11	FALSE
650473629	SiRe_1754	IMP biosynthesis enzyme PurP domain protein	0.38	0.7	0.332786	FALSE	-1.9	0.375976	2.4e-06	TRUE	-0.13	0.332036	1	FALSE	-1.2	0.381273	0.0053	TRUE
650473630	SiRe_1756	IMP biosynthesis enzyme PurP domain protein	0.28	0.79	0.313608	FALSE	-1.5	0.358339	0.00015	TRUE	0.094	0.313265	1	FALSE	-1.2	0.363105	0.005	TRUE
650473631	SiRe_1755	adenylosuccinate lyase	0.42	0.57	0.290147	FALSE	-1.6	0.334604	5.3e-06	TRUE	0.11	0.289744	1	FALSE	-1.6	0.337561	3.4e-05	TRUE
650473634	SiRe_1757	thiamine monophosphate kinase, putative (ThiL)	-0.18	0.93	0.499313	FALSE	-0.24	0.514911	0.72	FALSE	0.28	0.501533	1	FALSE	-1.5	0.513982	0.014	TRUE
650473635	SiRe_1758	radical SAM domain protein	0.073	0.97	0.520164	FALSE	-0.34	0.520369	0.61	FALSE	-0.45	0.520157	1	FALSE	-1.7	0.520359	0.0046	TRUE
650473636	SiRe_1759	Zn-dependent hydrolase, putative	0.66	0.0025	0.164893	TRUE	-1.7	0.201277	1.7e-15	TRUE	0.38	0.163736	0.47	FALSE	0.42	0.220164	0.13	FALSE
650473637	SiRe_1760	phosphoribosyltransferase	0.34	0.33	0.174272	FALSE	-1.7	0.210477	8.6e-15	TRUE	0.27	0.174089	0.9	FALSE	-0.32	0.220823	0.25	FALSE
650473638	SiRe_1761	aspartyl/glutamyl-tRNA(Asn/Gln) amidotransferase subunit B (EC 6.3.5.-)	0.37	0.68	0.31144	FALSE	-1.7	0.315743	9.6e-07	TRUE	0.18	0.311389	1	FALSE	-0.15	0.317278	0.72	FALSE
650473639	SiRe_1762	uracil phosphoribosyltransferase (EC 2.4.2.9)	0.45	0.64	0.356427	FALSE	-1.9	0.361879	1.7e-06	TRUE	-0.065	0.356315	1	FALSE	-0.51	0.3633	0.27	FALSE
650473640	SiRe_1763	SSU ribosomal protein S28E	0.56	0.55	0.38125	FALSE	-1.7	0.407258	0.00017	TRUE	0.05	0.380418	1	FALSE	-0.9	0.411827	0.072	FALSE
650473641	SiRe_1764	LSU ribosomal protein L24E	-0.2	0.9	0.411833	FALSE	-1.6	0.495166	0.0024	TRUE	0.039	0.41236	1	FALSE	-1.3	0.503513	0.034	TRUE
650473642	SiRe_1765	nucleoside diphosphate kinase (EC 2.7.4.6)	-0.034	0.97	0.22085	FALSE	-2	0.320886	2.9e-09	TRUE	0.01	0.220979	1	FALSE	-2.2	0.324067	9.3e-10	TRUE
650473643	SiRe_1766	translation initiation factor aIF-2	0.094	0.94	0.283449	FALSE	0.6	0.284188	0.069	FALSE	-0.19	0.28327	1	FALSE	0.62	0.28486	0.072	FALSE
650473644	SiRe_1767	RNA polymerase Rpb5	-0.29	0.87	0.492832	FALSE	-1.6	0.506981	0.0046	TRUE	-0.34	0.492782	1	FALSE	-0.51	0.511322	0.45	FALSE
650473645	SiRe_1768	RNA polymerase Rpb2 domain 6	-0.082	0.95	0.342024	FALSE	-2.3	0.343905	4.7e-10	TRUE	-0.18	0.342016	1	FALSE	-0.63	0.344407	0.14	FALSE
650473646	SiRe_1769	DNA-directed RNA polymerase subunit A'	-0.18	0.9	0.366908	FALSE	-2.5	0.369086	3.1e-10	TRUE	-0.2	0.366908	1	FALSE	-0.7	0.369642	0.12	FALSE
650473647	SiRe_1770	DNA-directed RNA polymerase, subunit A''	-0.074	0.95	0.337326	FALSE	-2.6	0.344524	1.4e-12	TRUE	-0.15	0.337307	1	FALSE	-0.85	0.34614	0.04	TRUE
650473648	SiRe_1771	ribosomal protein L7Ae/L30e/S12e/Gadd45	0.024	0.98	0.304617	FALSE	-0.91	0.316414	0.0098	TRUE	-0.24	0.304406	1	FALSE	-0.2	0.319687	0.64	FALSE
650473649	SiRe_1772	KH type 2 domain protein	0.061	0.95	0.254648	FALSE	-1.5	0.284131	1.5e-06	TRUE	-0.028	0.25452	1	FALSE	-0.0021	0.294671	0.99	FALSE
650473650	SiRe_1773	ribosomal protein S23 (S12)	0.25	0.7	0.224917	FALSE	-1.2	0.247346	1.5e-05	TRUE	0.062	0.224691	1	FALSE	-0.38	0.252561	0.22	FALSE
650473651	SiRe_1774	conserved hypothetical protein	0.88	0.085	0.321259	FALSE	0.39	0.362712	0.37	FALSE	0.68	0.317699	0.59	FALSE	-0.55	0.362116	0.23	FALSE
650473652	SiRe_1775	ribosomal protein S7	0.46	0.69	0.404919	FALSE	-0.35	0.407479	0.5	FALSE	0.087	0.404868	1	FALSE	-0.26	0.407951	0.65	FALSE
650473653	SiRe_1776	translation elongation factor EF-1, subunit alpha	0.11	0.95	0.414173	FALSE	-0.35	0.414503	0.5	FALSE	-0.089	0.414167	1	FALSE	0.55	0.414669	0.3	FALSE
650473654	SiRe_1777	ribosomal protein S10	0.41	0.16	0.172872	FALSE	-0.87	0.185797	1.4e-05	TRUE	-0.091	0.172573	1	FALSE	-0.43	0.188306	0.056	FALSE
650473656	SiRe_1778	hypothetical protein	-0.14	NA	0.92607		2.1	0.955131	NA		0.7	0.93908	NA		-1.6	0.928246	NA
650473657	SiRe_1779	hypothetical protein	0.027	0.99	0.790966	FALSE	0.23	0.792446	0.82	FALSE	-0.51	0.785844	1	FALSE	-1.3	0.789802	0.19	FALSE
650473661	SiRe_1780	acetate kinase superfamily - DUF1464	0.37	0.87	0.599917	FALSE	-0.69	0.620514	0.35	FALSE	0.027	0.599061	1	FALSE	-2.9	0.618463	6.2e-05	TRUE
650473662	SiRe_1781	DNA polymerase beta domain protein region	0.41	0.77	0.430784	FALSE	-0.59	0.501973	0.32	FALSE	0.08	0.429035	1	FALSE	-1.1	0.505353	0.07	FALSE
650473663	SiRe_1782	triphosphoribosyl-dephospho-CoA protein	-0.35	0.86	0.556201	FALSE	-0.13	0.593136	0.87	FALSE	-0.22	0.557439	1	FALSE	-0.89	0.594361	0.24	FALSE
650473664	SiRe_1783	conserved hypothetical protein	-0.21	0.94	0.645962	FALSE	0.087	0.677022	0.92	FALSE	0.36	0.653288	NA		-0.28	0.682509	0.78	FALSE
650473665	SiRe_1785	ribosomal-protein-alanine acetyltransferase	0.33	0.66	0.272762	FALSE	1.4	0.272181	1.7e-06	TRUE	-0.45	0.271387	0.83	FALSE	1	0.273152	0.0011	TRUE
650473666	SiRe_1784	phosphopantothenoyl cysteine decarboxylase/phosphopantothenate/cysteine ligase	0.26	0.86	0.383715	FALSE	0.25	0.39173	0.62	FALSE	0.018	0.383442	1	FALSE	-0.96	0.391301	0.042	TRUE
650473668	SiRe_1787	archaeal integrase	-0.6	0.86	0.911491	FALSE	1.7	0.914444	0.11	FALSE	0.98	0.955033	NA		-1.3	0.893466	0.3	FALSE
650473669	SiRe_1788	hypothetical protein	-0.64	NA	1.15888		1.5	1.13392	NA		-0.7	1.1581	NA		-2.6	1.11157	NA
650473670	SiRe_1789	SSL2, DNA or RNA helicase, superfamily II	0.73	0.63	0.576994	FALSE	0.83	0.596654	0.24	FALSE	0.1	0.568828	1	FALSE	-1	0.588857	0.17	FALSE
650473671	SiRe_1790	DAP2, dipeptidyl aminopeptidase/acylaminoacylpeptidase	0.41	0.52	0.262847	FALSE	1.9	0.262649	4.6e-12	TRUE	-0.093	0.261316	1	FALSE	0.71	0.261905	0.024	TRUE
650473672	SiRe_1791	methyltransferase type II	0.6	0.57	0.427458	FALSE	0.39	0.455807	0.5	FALSE	0.099	0.425413	1	FALSE	-0.43	0.456453	0.48	FALSE
650473673	SiRe_1792	putative transmembrane protein	-0.51	0.71	0.459032	FALSE	0.22	0.537113	0.76	FALSE	0.15	0.471779	NA		-0.41	0.542113	0.58	FALSE
650473674	SiRe_1793	putative transmembrane protein	0.47	NA	1.18533		2.3	1.15835	0.099	FALSE	1	1.19499	NA		-0.63	1.13624	0.76	FALSE
650473675	SiRe_1794	phosphoenolpyruvate carboxykinase	-0.2	0.89	0.398455	FALSE	0.91	0.383709	0.035	TRUE	-0.021	0.404661	NA		1	0.406252	0.036	TRUE
650473676	SiRe_1795	conserved hypothetical protein	0.29	0.88	0.55934	FALSE	1.7	0.530189	0.0049	TRUE	0.68	0.569901	1	FALSE	0.73	0.530184	0.27	FALSE
650473677	SiRe_1796	conserved hypothetical protein	0.29	0.93	0.863561	FALSE	0.65	0.847719	0.53	FALSE	0.41	0.868207	NA		-1.1	0.837925	0.31	FALSE
650473678	SiRe_1798	hypothetical protein	0.25	0.77	0.270795	FALSE	0.3	0.30005	0.41	FALSE	0.0087	0.269129	1	FALSE	-0.076	0.304597	0.87	FALSE
650473679	SiRe_1799	hypothetical protein	0.3	0.91	0.666726	FALSE	0.16	0.704829	0.86	FALSE	-0.41	0.65211	NA		-0.59	0.707246	0.55	FALSE
650473680	SiRe_1800	Phosphoglucosamine mutase	-0.099	0.92	0.232872	FALSE	1	0.233354	7e-05	TRUE	0.29	0.233534	1	FALSE	1.1	0.234832	5.2e-05	TRUE
650473681	SiRe_1801	conserved hypothetical protein	-0.046	0.97	0.267514	FALSE	0.64	0.268316	0.035	TRUE	0.25	0.269305	1	FALSE	1.4	0.2772	6.4e-06	TRUE
650473682	SiRe_1802	conserved hypothetical protein	0.061	0.97	0.484643	FALSE	2.1	0.484264	5.1e-05	TRUE	-0.018	0.484625	1	FALSE	1.1	0.484256	0.052	FALSE
650473683	SiRe_1803	conserved hypothetical protein	0.5	0.64	0.398894	FALSE	0.2	0.40739	0.7	FALSE	0.2	0.398685	1	FALSE	-0.28	0.408195	0.62	FALSE
650473684	SiRe_1804	Orotidine 5'-phosphate decarboxylase	0.28	0.84	0.376724	FALSE	-0.81	0.401933	0.081	FALSE	-0.021	0.376471	1	FALSE	-0.76	0.405003	0.13	FALSE
650473685	SiRe_1805	CTP synthase (EC 6.3.4.2)	-1.1	0.058	0.366149	FALSE	-1.2	0.370861	0.0051	TRUE	-0.19	0.366615	1	FALSE	-0.24	0.372404	0.63	FALSE
650473686	SiRe_1806	transcriptional regulator, ArsR family	0.5	0.69	0.437176	FALSE	0.092	0.535173	0.94	FALSE	0.02	0.435272	1	FALSE	-1.2	0.530178	0.053	FALSE
650473687	SiRe_1807	Like-Sm ribonucleoprotein core	0.54	0.7	0.48387	FALSE	-1.7	0.505057	0.0019	TRUE	0.043	0.483679	1	FALSE	-1.4	0.507189	0.025	TRUE
650473688	SiRe_1808	Methionine adenosyltransferase	0.51	0.68	0.442562	FALSE	-1.7	0.452217	0.00066	TRUE	0.28	0.442526	1	FALSE	-1.4	0.453072	0.0068	TRUE
650473689	SiRe_1809	conserved hypothetical protein	0.59	0.0029	0.148176	TRUE	0.16	0.15605	0.4	FALSE	0.37	0.147038	0.38	FALSE	0.24	0.160257	0.23	FALSE
650473690	SiRe_1810	conserved hypothetical protein	0.39	0.6	0.289706	FALSE	1.2	0.290044	0.0001	TRUE	0.06	0.288992	1	FALSE	0.59	0.290582	0.095	FALSE
650473691	SiRe_1811	conserved hypothetical protein	0.091	0.92	0.21873	FALSE	-0.89	0.231366	0.00045	TRUE	-0.13	0.21831	1	FALSE	0.087	0.23677	0.8	FALSE
650473692	SiRe_1812	conserved hypothetical protein	-0.13	0.95	0.438605	FALSE	0.72	0.432735	0.15	FALSE	-0.59	0.430037	0.98	FALSE	0.34	0.439835	0.57	FALSE
650473693	SiRe_1813	conserved hypothetical protein	0.14	0.94	0.468359	FALSE	0.47	0.472008	0.41	FALSE	0.5	0.473527	1	FALSE	-0.021	0.475025	0.98	FALSE
650473694	SiRe_1814	AMMECR1 domain protein	0.29	0.63	0.226001	FALSE	0.69	0.235194	0.0079	TRUE	0.1	0.224593	1	FALSE	0.24	0.238252	0.44	FALSE
650473695	SiRe_1815	glutaredoxin-like domain protein	-0.15	0.92	0.364378	FALSE	0.71	0.364356	0.091	FALSE	-0.13	0.364383	1	FALSE	0.85	0.36446	0.054	FALSE
650473696	SiRe_1816	CopG/DNA-binding domain	0.18	0.92	0.403671	FALSE	1	0.403277	0.026	TRUE	0.26	0.403769	1	FALSE	0.68	0.403604	0.17	FALSE
650473697	SiRe_1817	deoxycytidine triphosphate deaminase	0.24	0.88	0.456187	FALSE	-0.21	0.487372	0.72	FALSE	0.11	0.456109	1	FALSE	-1.4	0.486551	0.017	TRUE
650473698	SiRe_1818	DNA ligase I, ATP-dependent Dnl1	0.35	0.52	0.226339	FALSE	0.43	0.227439	0.1	FALSE	0.18	0.226092	1	FALSE	0.27	0.228364	0.35	FALSE
650473699	SiRe_1819	exonuclease, beta-lactamase fold, RNA processing-like protein	-0.33	0.63	0.265349	FALSE	-0.37	0.273622	0.26	FALSE	-0.12	0.266059	1	FALSE	0.015	0.277388	0.97	FALSE
650473700	SiRe_1820	FAD dependent oxidoreductase	-0.14	0.86	0.210548	FALSE	-0.93	0.232888	0.00024	TRUE	-0.29	0.21016	0.99	FALSE	-0.0085	0.24114	0.98	FALSE
650473701	SiRe_1821	BFD domain protein (2Fe-2S)-binding domain protein	-0.15	0.86	0.226799	FALSE	-0.94	0.238249	0.0003	TRUE	-0.33	0.226468	0.93	FALSE	0.19	0.244038	0.57	FALSE
650473702	SiRe_1822	type I phosphodiesterase/nucleotide pyrophosphatase	-0.25	0.81	0.305622	FALSE	-0.74	0.310234	0.036	TRUE	-0.36	0.305536	1	FALSE	-0.082	0.31208	0.86	FALSE
650473703	SiRe_1823	conserved hypothetical protein	-0.2	0.91	0.42566	FALSE	-0.58	0.436713	0.27	FALSE	0.061	0.426451	1	FALSE	-0.15	0.440599	0.81	FALSE
650473704	SiRe_1824	Uroporphyrinogen III synthase HEM4	-0.68	0.099	0.255821	FALSE	-1	0.272459	0.00049	TRUE	-0.18	0.262916	1	FALSE	0.71	0.300228	0.049	TRUE
650473705	SiRe_1825	hydroxymethylbilane synthase (EC 2.5.1.61)	-0.59	0.26	0.277192	FALSE	-0.9	0.283542	0.0044	TRUE	-0.4	0.277727	0.95	FALSE	0.84	0.291975	0.016	TRUE
650473706	SiRe_1826	glutamate-1-semialdehyde-2,1-aminomutase	-0.63	0.13	0.248549	FALSE	-0.6	0.252175	0.035	TRUE	-0.2	0.249139	1	FALSE	0.95	0.25674	0.0015	TRUE
650473707	SiRe_1827	Porphobilinogen synthase	-0.56	0.36	0.295478	FALSE	-0.5	0.299362	0.16	FALSE	-0.18	0.296184	1	FALSE	1.1	0.305409	0.0019	TRUE
650473708	SiRe_1828	glutamyl-tRNA reductase (EC 1.2.1.70)	-0.53	0.17	0.223301	FALSE	-1.7	0.244874	1.6e-11	TRUE	-0.078	0.22475	1	FALSE	-0.65	0.250525	0.029	TRUE
650473709	SiRe_1829	siroheme synthase	-0.52	0.39	0.282041	FALSE	-1.3	0.300908	6e-05	TRUE	0.013	0.284351	1	FALSE	-0.56	0.306387	0.14	FALSE
650473710	SiRe_1830	flap endonuclease 1 (EC 3.1.-.-)	-0.46	0.6	0.335307	FALSE	-1.9	0.340258	8.5e-08	TRUE	0.018	0.335698	1	FALSE	-0.56	0.341869	0.19	FALSE
650473711	SiRe_1831	conserved hypothetical protein	-0.28	0.86	0.400526	FALSE	-1.6	0.405809	0.00024	TRUE	-0.0035	0.400774	1	FALSE	-0.8	0.407082	0.11	FALSE
650473712	SiRe_1832	AAA family ATPase, CDC48 subfamily	-0.18	0.88	0.343522	FALSE	-0.54	0.343657	0.18	FALSE	-0.017	0.34353	1	FALSE	0.46	0.343762	0.3	FALSE
650473713	SiRe_1833	translation elongation factor aEF-1 beta	-0.0061	1	0.424982	FALSE	-1.9	0.45493	8.9e-05	TRUE	0.079	0.425064	1	FALSE	-1.3	0.458413	0.016	TRUE
650473714	SiRe_1834	conserved hypothetical protein	0.42	0.86	0.625332	FALSE	-1.3	0.874655	0.19	FALSE	0.7	0.629941	NA		-1.9	0.879802	0.091	FALSE
650473715	SiRe_1835	Aminoacyl-tRNA hydrolase	0.14	0.95	0.52117	FALSE	-2.2	0.732451	0.011	TRUE	0.19	0.522251	NA		-1.6	0.751695	0.077	FALSE
650473716	SiRe_1836	tRNA pseudouridine synthase, TruD family, aPus7	0.0078	0.99	0.442492	FALSE	-2.4	0.541862	3.7e-05	TRUE	-0.11	0.442007	1	FALSE	-2.4	0.54629	0.00022	TRUE
650473717	SiRe_1837	aspartyl-tRNA synthetase	0.025	0.98	0.329276	FALSE	-1.1	0.333134	0.0019	TRUE	-0.14	0.329244	1	FALSE	-0.3	0.334175	0.5	FALSE
650473718	SiRe_1838	transcription elongation factor NusA-like protein	0.077	0.95	0.32457	FALSE	-1.7	0.357819	1.2e-05	TRUE	0.016	0.324511	1	FALSE	-1.3	0.361196	0.0014	TRUE
650473719	SiRe_1839	ribosomal protein L40e	0.13	0.95	0.43406	FALSE	0.5	0.439371	0.35	FALSE	0.35	0.434487	1	FALSE	-0.06	0.440057	0.93	FALSE
650473720	SiRe_1840	nucleotidyl transferase (DUF2204)	-0.22	NA	0.758791		-0.73	0.78009	NA		-0.14	0.758919	NA		-3.1	0.778128	NA
650473721	SiRe_1841	thiamine pyrophosphate protein central region	0.047	0.96	0.254854	FALSE	-0.2	0.258017	0.54	FALSE	-0.2	0.254712	1	FALSE	-0.32	0.258659	0.34	FALSE
650473722	SiRe_1842	conserved hypothetical protein	-0.32	0.84	0.42883	FALSE	1.8	0.424294	7.9e-05	TRUE	0.18	0.430854	1	FALSE	1.4	0.425445	0.0046	TRUE
650473723	SiRe_1843	conserved hypothetical protein	-0.17	0.93	0.423134	FALSE	0.7	0.413493	0.15	FALSE	0.6	0.434801	0.98	FALSE	1.2	0.424861	0.016	TRUE
650473724	SiRe_1844	ABC transporter related protein	-0.17	0.92	0.42675	FALSE	0.82	0.423095	0.092	FALSE	0.66	0.433318	0.9	FALSE	0.42	0.424827	0.45	FALSE
650473726	SiRe_1845	NAD-dependent epimerase/dehydratase	0.35	0.54	0.234345	FALSE	-1.4	0.26488	7.7e-07	TRUE	0.24	0.234091	1	FALSE	-0.6	0.271393	0.071	FALSE
650473727	SiRe_1846	SEC65, signal recognition particle 19 kDa protein	0.44	0.73	0.409919	FALSE	-2	0.487519	0.00012	TRUE	-0.059	0.408934	1	FALSE	-1.3	0.496842	0.031	TRUE
650473728	SiRe_1847	ribosomal protein S8e	0.31	0.87	0.502505	FALSE	-0.81	0.506906	0.17	FALSE	-0.3	0.502411	1	FALSE	-0.87	0.507381	0.16	FALSE
650473729	SiRe_1848	undecaprenyl diphosphate synthase	0.61	0.45	0.358442	FALSE	-1.7	0.375173	1.6e-05	TRUE	0.36	0.357951	1	FALSE	0.15	0.383603	0.78	FALSE
650473730	SiRe_1849	acetylornithine deacetylase (EC 3.5.1.16)	-0.98	0.28	0.474288	FALSE	-3.4	0.483158	4.9e-11	TRUE	-0.85	0.474585	0.76	FALSE	1.1	0.497686	0.074	FALSE
650473731	SiRe_1850	acetylornithine and succinylornithine aminotransferase	-0.63	0.6	0.47249	FALSE	-3.8	0.479307	7.3e-14	TRUE	-0.82	0.472409	0.81	FALSE	0.32	0.483855	0.63	FALSE
650473732	SiRe_1851	lysine biosynthesis enzyme LysX	-0.88	0.42	0.502073	FALSE	-3.8	0.506444	1e-12	TRUE	-0.96	0.502055	0.7	FALSE	0.3	0.509329	0.67	FALSE
650473733	SiRe_1852	lysine biosynthesis protein LysW	-0.41	0.84	0.566925	FALSE	-2	0.579776	0.0014	TRUE	-0.29	0.567284	1	FALSE	1	0.595795	0.17	FALSE
650473734	SiRe_1853	transcriptional regulator, AsnC family	0.71	0.3	0.349828	FALSE	-0.62	0.355306	0.14	FALSE	-0.21	0.349123	1	FALSE	0.85	0.359662	0.05	FALSE
650473735	SiRe_1854	N-acetylglutamate kinase (EC 2.7.2.8)	0.61	0.43	0.350838	FALSE	-0.78	0.357398	0.055	FALSE	0.053	0.350332	1	FALSE	0.6	0.361661	0.18	FALSE
650473736	SiRe_1855	N-acetyl-gamma-glutamyl-phosphate reductase (EC 1.2.1.38)	0.63	0.59	0.459142	FALSE	0.043	0.459878	0.94	FALSE	-0.13	0.458946	1	FALSE	1.6	0.461205	0.0035	TRUE
650473737	SiRe_1856	conserved hypothetical protein	0.29	0.87	0.503178	FALSE	0.66	0.523059	0.29	FALSE	-0.29	0.499361	1	FALSE	0.06	0.525666	0.94	FALSE
650473738	SiRe_1857	AAA ATPase	-0.91	0.0025	0.225892	TRUE	-0.76	0.248749	0.0058	TRUE	0.49	0.229186	0.59	FALSE	0.14	0.256788	0.7	FALSE
650473739	SiRe_1858	6-phospho 3-hexuloisomerase	-0.13	0.93	0.374473	FALSE	-0.12	0.377202	0.81	FALSE	0.11	0.374589	1	FALSE	0.26	0.378226	0.62	FALSE
650473740	SiRe_1859	transposase IS116/IS110/IS902 family protein	-0.51	NA	1.12271		1.5	1.13397	NA		0.19	1.12999	NA		-2.6	1.11954	NA
650473741	SiRe_1860	transposase	0	NA	0.955986		0.24	0.947576	NA		-0.049	0.956065	NA		-1.2	0.948668	NA
650473742	SiRe_1861	conserved hypothetical protein	0.21	0.89	0.392961	FALSE	-1.9	0.449516	0.00014	TRUE	-0.085	0.392265	1	FALSE	-1.1	0.4575	0.043	TRUE
650473743	SiRe_1862	conserved hypothetical protein	0.43	0.63	0.341571	FALSE	-2	0.368433	2.9e-07	TRUE	0.094	0.341297	1	FALSE	-1.6	0.37077	0.00015	TRUE
650473744	SiRe_1863	conserved hypothetical protein	0.39	0.73	0.370237	FALSE	0.11	0.400506	0.84	FALSE	0.14	0.369435	1	FALSE	-0.23	0.404245	0.68	FALSE
650473745	SiRe_1864	hypothetical protein	0.51	0.79	0.584128	FALSE	0.64	0.820919	0.7	FALSE	0.49	0.58412	1	FALSE	-1.9	0.780546	0.041	TRUE
650473746	SiRe_1865	hypothetical protein	-0.0087	0.99	0.322331	FALSE	-0.036	0.354216	0.94	FALSE	-0.38	0.318904	1	FALSE	0.41	0.370327	0.4	FALSE
650473747	SiRe_1866	transporter, YbiR family	-0.32	0.92	0.714752	FALSE	-0.54	0.75551	0.54	FALSE	-0.32	0.714778	1	FALSE	-2.9	0.751615	0.00097	TRUE
650473750	SiRe_1867	hypothetical protein	-0.27	NA	1.22118		1.8	1.22083	NA		-0.29	1.22118	NA		-3	1.22112	NA
650473752	SiRe_1868	peptidase A24B, FlaK domain protein	-0.61	0.76	0.630867	FALSE	-0.58	0.693921	0.5	FALSE	0.57	0.643345	1	FALSE	-2.1	0.69027	0.014	TRUE
650473753	SiRe_1869	cobalamin (vitamin B12) biosynthesis CbiG protein	0.21	0.86	0.333181	FALSE	-0.78	0.435795	0.13	FALSE	0.51	0.338817	0.9	FALSE	-0.83	0.44721	0.13	FALSE
650473754	SiRe_1870	periplasmic binding protein	0.053	0.97	0.338207	FALSE	2	0.338541	2.1e-08	TRUE	0.39	0.340401	1	FALSE	0.85	0.337379	0.036	TRUE
650473755	SiRe_1871	conserved hypothetical protein	-0.63	0.54	0.425639	FALSE	0.24	0.449529	0.67	FALSE	-0.05	0.436792	NA		0.056	0.459695	0.93	FALSE
650473756	SiRe_1872	2-isopropylmalate synthase/homocitrate synthase family protein	0.75	NA	0.595335		-2.2	0.60243	NA		0.91	0.595372	NA		-1.8	0.602979	NA
650473757	SiRe_1873	4-hydroxybenzoate polyprenyltransferase (EC 2.5.1.39)	-0.1	0.94	0.328124	FALSE	-1.3	0.349314	0.00058	TRUE	-0.048	0.328203	1	FALSE	-0.68	0.35323	0.12	FALSE
650473759	SiRe_1874	FAD-dependent pyridine nucleotide-disulfide oxidoreductase	0.44	0.41	0.246998	FALSE	-0.22	0.299775	0.55	FALSE	0.35	0.246464	0.97	FALSE	-0.53	0.305259	0.16	FALSE
650473760	SiRe_1875	conserved hypothetical protein	-0.84	0.12	0.327096	FALSE	-1.3	0.350734	0.00084	TRUE	0.075	0.330848	1	FALSE	-0.96	0.354752	0.024	TRUE
650473761	SiRe_1876	hypothetical protein	-0.13	0.95	0.517953	FALSE	2.4	0.623899	0.00049	TRUE	0.23	0.519242	1	FALSE	0.27	0.591334	0.75	FALSE
650473762	SiRe_1877	Fmu (Sun) domain protein	-0.34	0.66	0.280041	FALSE	0.36	0.291667	0.31	FALSE	0.25	0.286861	1	FALSE	0.51	0.301146	0.17	FALSE
650473763	SiRe_1878	conserved hypothetical protein	-1.4	1.5e-06	0.245097	TRUE	-0.52	0.274249	0.1	FALSE	0.43	0.252373	0.81	FALSE	-0.44	0.279257	0.2	FALSE
650473764	SiRe_1879	type II secretion system protein E	-1.9	4.1e-09	0.279878	TRUE	-0.44	0.293896	0.2	FALSE	0.33	0.284022	1	FALSE	0.36	0.30003	0.36	FALSE
650473765	SiRe_1880	conserved hypothetical protein	-1.7	0.0038	0.426893	TRUE	-0.54	0.458974	0.33	FALSE	0.33	0.435764	1	FALSE	-0.088	0.468102	0.9	FALSE
650473766	SiRe_1881	conserved hypothetical protein	-1.4	0.00013	0.298473	TRUE	0.29	0.299912	0.43	FALSE	0.29	0.298907	1	FALSE	1.3	0.301206	0.00023	TRUE
650473767	SiRe_1882	conserved hypothetical protein	-1.4	0.025	0.431717	TRUE	-0.058	0.446373	0.92	FALSE	0.91	0.438791	0.59	FALSE	1.9	0.46857	0.00061	TRUE
650473768	SiRe_1883	conserved hypothetical protein	0.67	0.78	0.735636	FALSE	0.98	0.841362	0.37	FALSE	0.26	0.733313	NA		-1.2	0.820979	0.26	FALSE
650473769	SiRe_1884	DNA-(apurinic or apyrimidinic site) lyase	0.058	0.97	0.406466	FALSE	-0.29	0.466926	0.63	FALSE	0.77	0.416442	0.75	FALSE	0.053	0.484536	0.94	FALSE
650473770	SiRe_1885	ParB domain protein nuclease	0.25	0.83	0.330197	FALSE	-0.7	0.403137	0.14	FALSE	0.23	0.33016	1	FALSE	0.045	0.424588	0.95	FALSE
650473771	SiRe_1886	glycosyl transferase family 2	0.17	0.9	0.349761	FALSE	-0.88	0.361396	0.031	TRUE	-0.028	0.349598	1	FALSE	-1	0.362589	0.021	TRUE
650473772	SiRe_1887	DEAD/H associated domain protein	0.36	0.78	0.399596	FALSE	-1.9	0.414938	3.2e-05	TRUE	-0.0097	0.399467	1	FALSE	-1.8	0.415975	0.00028	TRUE
650473773	SiRe_1888	putative signal transduction protein with CBS domains	0.47	0.41	0.261693	FALSE	1.5	0.262459	1.1e-07	TRUE	-0.053	0.261316	1	FALSE	1	0.262901	0.00086	TRUE
650473774	SiRe_1889	conserved hypothetical protein	0.4	0.6	0.299609	FALSE	0.36	0.305152	0.32	FALSE	-0.25	0.297693	1	FALSE	-0.24	0.306003	0.57	FALSE
650473775	SiRe_1890	conserved hypothetical protein	0.11	0.95	0.45499	FALSE	0.73	0.495012	0.22	FALSE	0.018	0.454952	1	FALSE	-1.7	0.487758	0.003	TRUE
650473776	SiRe_1891	transcriptional regulator, XRE family	1	0.043	0.335046	TRUE	1.6	0.383518	9e-05	TRUE	-0.21	0.329316	1	FALSE	0.18	0.37576	0.73	FALSE
650473777	SiRe_1892	Alcohol dehydrogenase GroES domain protein	0.69	0.15	0.282767	FALSE	-1.4	0.370647	0.00052	TRUE	-0.045	0.280409	1	FALSE	-1.3	0.377345	0.0024	TRUE
650473778	SiRe_1893	putative transcriptional regulator, GntR family	-0.046	0.97	0.305176	FALSE	0.8	0.306073	0.02	TRUE	-0.17	0.305091	1	FALSE	0.77	0.306917	0.037	TRUE
650473779	SiRe_1894	molybdopterin binding domain protein	-0.081	0.95	0.294516	FALSE	-0.77	0.30324	0.025	TRUE	-0.38	0.293505	1	FALSE	-0.6	0.305931	0.11	FALSE
650473780	SiRe_1895	alpha/beta hydrolase fold protein	0.19	0.76	0.19482	FALSE	-1.2	0.243102	1.1e-05	TRUE	0.13	0.194673	1	FALSE	-0.11	0.256733	0.75	FALSE
650473781	SiRe_1896	phenylalanyl-tRNA synthetase beta subunit (EC 6.1.1.20)	0.28	0.43	0.160099	FALSE	-2.4	0.203312	3.1e-29	TRUE	0.11	0.159892	1	FALSE	-0.39	0.214591	0.13	FALSE
650473782	SiRe_1897	phenylalanyl-tRNA synthetase, alpha subunit (EC 6.1.1.20)	0.3	0.68	0.257274	FALSE	-2.7	0.288292	1.7e-19	TRUE	0.088	0.257139	1	FALSE	-0.99	0.29396	0.004	TRUE
650473783	SiRe_1898	beta-lactamase domain protein	0.078	0.95	0.319426	FALSE	-0.44	0.326166	0.26	FALSE	-0.02	0.319383	1	FALSE	0.046	0.328166	0.93	FALSE
650473784	SiRe_1899	methionine aminopeptidase, type II	-0.39	0.36	0.204429	FALSE	-0.78	0.214816	0.00089	TRUE	-0.22	0.204802	1	FALSE	-0.076	0.218749	0.81	FALSE
650473785	SiRe_1900	conserved hypothetical protein	0.43	0.8	0.512916	FALSE	0.65	0.513048	0.29	FALSE	0.21	0.512858	1	FALSE	0.11	0.513124	0.88	FALSE
650473786	SiRe_1901	conserved hypothetical protein	0.29	0.73	0.271865	FALSE	0.4	0.2773	0.22	FALSE	0.23	0.271716	1	FALSE	-0.0049	0.278896	0.99	FALSE
650473788	SiRe_1902	metal dependent phosphohydrolase	0.14	0.94	0.425023	FALSE	-0.85	0.433919	0.092	FALSE	0.049	0.42493	1	FALSE	-0.56	0.435818	0.31	FALSE
650473789	SiRe_1903	SPP-like hydrolase	0.18	0.86	0.283433	FALSE	-2	0.355029	2.5e-07	TRUE	-0.15	0.28247	1	FALSE	-0.82	0.367747	0.064	FALSE
650473790	SiRe_1904	glutamyl-tRNA synthetase	0.018	0.99	0.366001	FALSE	-1	0.370722	0.014	TRUE	-0.16	0.365916	1	FALSE	-0.75	0.371557	0.099	FALSE
650473791	SiRe_1905	ribosomal protein L7Ae	0.15	0.89	0.292234	FALSE	-0.23	0.332539	0.56	FALSE	-0.47	0.292006	0.85	FALSE	-1.4	0.331665	0.00039	TRUE
650473793	SiRe_1906	lysyl-tRNA synthetase, class II (EC 6.1.1.6)	0.19	0.79	0.225645	FALSE	-0.92	0.236629	0.00037	TRUE	-0.3	0.225247	1	FALSE	-0.34	0.2393	0.26	FALSE
650473794	SiRe_1908	peptidase M50	0.39	0.32	0.193622	FALSE	0.6	0.201133	0.0069	TRUE	0.36	0.193599	0.75	FALSE	0.12	0.202601	0.66	FALSE
650473795	SiRe_1907	nucleotidyl transferase	0.23	0.77	0.248493	FALSE	-0.042	0.326511	0.91	FALSE	-0.011	0.246679	1	FALSE	-0.57	0.330952	0.16	FALSE
650473796	SiRe_1909	conserved hypothetical protein	0.14	0.95	0.506726	FALSE	0.032	0.597636	0.99	FALSE	0.29	0.508982	NA		-0.78	0.59904	0.31	FALSE
650473797	SiRe_1910	radical SAM domain protein	0.34	0.73	0.321662	FALSE	-1	0.338491	0.0068	TRUE	-0.32	0.32102	1	FALSE	-0.27	0.342876	0.55	FALSE
650473798	SiRe_1911	translation factor pelota	0.26	0.72	0.242359	FALSE	-0.65	0.280539	0.043	TRUE	-0.19	0.239114	1	FALSE	-0.44	0.288669	0.22	FALSE
650473799	SiRe_1912	ribosomal protein-alanine acetyltransferase	0.31	0.91	0.67725	FALSE	0.36	0.756734	0.74	FALSE	0.34	0.677792	NA		-1.2	0.74876	0.22	FALSE
650473800	SiRe_1913	DNA polymerase B exonuclease	0.33	0.21	0.146906	FALSE	0.086	0.167563	0.7	FALSE	-0.14	0.144913	1	FALSE	-0.53	0.168899	0.0075	TRUE
650473801	SiRe_1914	TOPRIM domain protein	0.23	0.82	0.285459	FALSE	0.18	0.288486	0.62	FALSE	-0.14	0.285245	1	FALSE	0.41	0.289722	0.26	FALSE
650473802	SiRe_1915	tyrosyl-tRNA synthetase (EC 6.1.1.1)	0.17	0.86	0.261717	FALSE	-1.2	0.276628	5e-05	TRUE	0.22	0.261793	1	FALSE	-0.35	0.280496	0.33	FALSE
650473803	SiRe_1916	conserved hypothetical protein	0.092	0.96	0.439522	FALSE	-1.1	0.458123	0.028	TRUE	0.44	0.440167	1	FALSE	-0.68	0.461558	0.24	FALSE
650473804	SiRe_1917	AIR synthase related protein	0.33	0.76	0.333256	FALSE	-2.8	0.417128	2.3e-10	TRUE	0.33	0.333399	1	FALSE	-1.5	0.427508	0.0024	TRUE
650473805	SiRe_1918	ribosomal protein S13	0.25	0.88	0.478991	FALSE	-2.8	0.513571	4e-07	TRUE	-0.21	0.478733	1	FALSE	-1.7	0.517168	0.0053	TRUE
650473806	SiRe_1919	ribosomal protein S4	0.37	0.84	0.4836	FALSE	-2.7	0.492545	2e-07	TRUE	-0.26	0.483512	1	FALSE	-1.9	0.49333	0.0011	TRUE
650473807	SiRe_1920	ribosomal protein S11	0.18	0.89	0.358317	FALSE	-2.6	0.424535	1.3e-08	TRUE	0.017	0.358061	1	FALSE	-2.4	0.427322	5.4e-07	TRUE
650473808	SiRe_1921	RNA polymerase insert	0.11	0.95	0.375627	FALSE	-3	0.390704	8e-13	TRUE	-0.17	0.37555	1	FALSE	-1.5	0.392652	0.001	TRUE
650473809	SiRe_1922	ribosomal protein L15	0.26	0.86	0.413916	FALSE	-2.2	0.42828	1.1e-06	TRUE	-0.085	0.413813	1	FALSE	-1.1	0.430575	0.034	TRUE
650473810	SiRe_1923	LSU ribosomal protein L13P	0.17	0.88	0.312931	FALSE	-2	0.342238	3.6e-08	TRUE	-0.047	0.312729	1	FALSE	-0.51	0.349596	0.24	FALSE
650473811	SiRe_1924	ribosomal protein S9	0.18	0.84	0.243872	FALSE	-2.1	0.303581	5.3e-11	TRUE	0.098	0.24375	1	FALSE	-1.7	0.308066	8.9e-07	TRUE
650473812	SiRe_1925	DNA-directed RNA polymerase, subunit N (EC 2.7.7.6)	0.31	0.86	0.486696	FALSE	-2	0.511847	0.00029	TRUE	-0.31	0.486272	1	FALSE	-1.4	0.514579	0.019	TRUE
650473813	SiRe_1926	ribosomal protein S2	0.33	0.81	0.394762	FALSE	-2	0.399893	2.7e-06	TRUE	-0.29	0.394686	1	FALSE	-1.3	0.40055	0.0067	TRUE
650473814	SiRe_1927	conserved hypothetical protein	0.26	0.68	0.226288	FALSE	-2.6	0.262871	8.1e-21	TRUE	-0.099	0.225961	1	FALSE	-0.7	0.270989	0.029	TRUE
650473815	SiRe_1928	conserved hypothetical protein	0.029	0.98	0.264763	FALSE	-3.1	0.386842	1.6e-13	TRUE	0.21	0.266295	1	FALSE	-0.65	0.414383	0.19	FALSE
650473816	SiRe_1929	aspartate/glutamate/uridylate kinase	0.2	0.91	0.443109	FALSE	-1.3	0.495794	0.017	TRUE	0.5	0.446606	1	FALSE	0.12	0.520721	0.89	FALSE
650473817	SiRe_1930	isopentenyl-diphosphate delta-isomerase (EC 5.3.3.2)	-0.21	0.73	0.198144	FALSE	-0.51	0.218894	0.04	TRUE	-0.18	0.19832	1	FALSE	-0.94	0.220523	0.00023	TRUE
650473818	SiRe_1931	farnesyltranstransferase	0.25	0.79	0.281769	FALSE	-1.2	0.320022	0.00068	TRUE	0.073	0.281356	1	FALSE	-1	0.324484	0.0075	TRUE
650473819	SiRe_1932	glycosyl transferase family 4	0.25	NA	0.506326		-1.6	0.538586	NA		-0.14	0.505693	NA		-2.4	0.538808	NA
650473823	SiRe_1933	conserved hypothetical protein	-0.46	0.86	0.735485	FALSE	4.1	0.722087	1.8e-07	TRUE	0.21	0.740759	1	FALSE	0.38	0.717444	0.71	FALSE
650473824	SiRe_1936	hypothetical protein	0.17	0.95	0.781914	FALSE	1.8	0.554542	0.003	TRUE	1.2	0.869485	NA		1.2	0.55934	0.089	FALSE
650473825	SiRe_1937	hypothetical protein	-0.69	0.73	0.671526	FALSE	1.7	0.618229	0.012	TRUE	-0.054	0.687657	1	FALSE	1.1	0.620859	0.14	FALSE
650473826	SiRe_1938	IS6 family transposase	-0.23	NA	1.18461		2.8	1.18885	NA		-0.79	1.1806	NA		-2.5	1.1696	NA
650473827	SiRe_1939	membrane-bound metal-dependent hydrolase (DUF457)	-0.88	0.0094	0.24885	TRUE	0.79	0.238207	0.0027	TRUE	0.004	0.26257	1	FALSE	0.29	0.241476	0.34	FALSE
650473830	SiRe_1941	conserved hypothetical protein	-0.063	0.95	0.224096	FALSE	0.45	0.274373	0.16	FALSE	-0.16	0.223336	1	FALSE	-0.52	0.27346	0.12	FALSE
650473831	SiRe_1942	GTP:adenosylcobinamide-phosphate guanylyltransferase-like protein	-0.78	0.62	0.602323	FALSE	1	0.616069	0.15	FALSE	-0.26	0.61156	NA		-0.3	0.610507	0.73	FALSE
650473832	SiRe_1943	AIR synthase related protein domain protein	-0.54	0.52	0.339948	FALSE	0.3	0.347196	0.49	FALSE	-0.11	0.344751	1	FALSE	-0.22	0.349925	0.66	FALSE
650473833	SiRe_1944	ABC transporter related protein	-0.35	0.86	0.567407	FALSE	1.9	0.564428	0.0017	TRUE	-0.25	0.567779	1	FALSE	0.18	0.56317	0.82	FALSE
650473834	SiRe_1945	ABC-2 type transporter	-0.21	0.93	0.517296	FALSE	1.5	0.516609	0.01	TRUE	-0.24	0.517263	1	FALSE	0.41	0.516426	0.56	FALSE
650473835	SiRe_1946	Enoyl-CoA hydratase/isomerase	-0.15	0.88	0.275355	FALSE	2.2	0.275836	3.4e-14	TRUE	0.072	0.276677	1	FALSE	1.3	0.275665	8.4e-05	TRUE
650473836	SiRe_1947	transcriptional regulator, PadR-like family	-0.005	0.99	0.291132	FALSE	2.3	0.288402	1.3e-13	TRUE	0.12	0.292365	1	FALSE	1.3	0.288038	0.00011	TRUE
650473837	SiRe_1948	transcriptional regulator, TrmB	0.43	NA	0.555471		4.2	0.555361	NA		-0.33	0.555354	NA		1.2	0.555123	NA
650473838	SiRe_1949	transcriptional regulator, AbrB family	0.76	0.63	0.5914	FALSE	4.5	0.591099	9.9e-13	TRUE	-0.13	0.590447	1	FALSE	2.3	0.589714	0.0007	TRUE
650473839	SiRe_1950	TatD-related deoxyribonuclease	1.1	0.089	0.389343	FALSE	3.7	0.38882	5.9e-20	TRUE	-0.33	0.386655	1	FALSE	2	0.386907	9.1e-06	TRUE
650473840	SiRe_1951	hypothetical protein	0.3	0.89	0.581968	FALSE	4	0.580335	1.3e-10	TRUE	0.12	0.581732	1	FALSE	3.2	0.580653	9.5e-07	TRUE
650473841	SiRe_1952	terminal oxidase, small hydrophobic subunit (DoxE)	-1	0.38	0.56056	FALSE	2.8	0.511874	2.2e-07	TRUE	-0.44	0.577811	NA		2.7	0.532339	1.6e-05	TRUE
650473842	SiRe_1953	terminal oxidase, subunit (DoxC)	-0.079	0.95	0.309316	FALSE	2.8	0.309248	1.1e-17	TRUE	-0.53	0.308939	0.83	FALSE	1.8	0.309197	2.8e-07	TRUE
650473843	SiRe_1954	cytochrome c oxidase subunit I	-0.018	0.99	0.375976	FALSE	2.5	0.37496	2.4e-10	TRUE	0.098	0.376141	1	FALSE	2.1	0.375535	6.2e-07	TRUE
650473844	SiRe_1955	phosphomethylpyrimidine kinase	-0.48	0.41	0.270546	FALSE	-0.67	0.281638	0.036	TRUE	-0.027	0.271828	1	FALSE	-0.12	0.285739	0.76	FALSE
650473845	SiRe_1956	transcriptional regulator, PadR-like family	-0.62	0.43	0.35574	FALSE	2.2	0.358001	1.6e-08	TRUE	0.3	0.360848	1	FALSE	1.2	0.357627	0.0058	TRUE
650473846	SiRe_1957	fagellar hook-basal body protein,FlgEFG	-1.4	7.5e-16	0.160876	TRUE	-0.55	0.171959	0.004	TRUE	0.56	0.162312	0.062	FALSE	0.95	0.179114	3.6e-06	TRUE
650473847	SiRe_1958	hypothetical protein	0.25	0.95	1.03741	FALSE	0.6	1.05395	0.66	FALSE	0.079	1.03608	NA		-2.3	1.04571	0.091	FALSE
650473848	SiRe_1960	conserved hypothetical protein	0.085	0.96	0.412459	FALSE	-0.93	0.53345	0.13	FALSE	0.013	0.412159	1	FALSE	-0.42	0.554729	0.55	FALSE
650473849	SiRe_1961	chromosome segregation protein SegB	0.52	0.71	0.467587	FALSE	0.94	0.680584	0.31	FALSE	0.12	0.465312	1	FALSE	-0.8	0.654164	0.32	FALSE
650473850	SiRe_1962	chromosome segregation protein SegA	0.26	0.87	0.441301	FALSE	0.78	0.506359	0.21	FALSE	-0.081	0.44071	1	FALSE	-0.54	0.501826	0.41	FALSE
650473851	SiRe_1963	conserved hypothetical protein	0.44	0.81	0.5505	FALSE	6	0.50386	1.7e-28	TRUE	1.2	0.610597	0.61	FALSE	2.4	0.385164	4.9e-08	TRUE
650473853	SiRe_1964	conserved hypothetical protein	0.016	0.99	0.280749	FALSE	-0.57	0.333752	0.14	FALSE	-0.15	0.280318	1	FALSE	-0.2	0.344449	0.66	FALSE
650473854	SiRe_1965	nitrilase/cyanide hydratase and apolipoprotein N-acyltransferase	0.26	0.73	0.249326	FALSE	-0.9	0.27168	0.0026	TRUE	-0.011	0.248757	1	FALSE	-0.61	0.275669	0.069	FALSE
650473855	SiRe_1966	CBS domain containing membrane protein	0.31	0.68	0.261026	FALSE	-0.16	0.267108	0.65	FALSE	-0.11	0.260722	1	FALSE	-0.23	0.268269	0.53	FALSE
650473856	SiRe_1967	histone deacetylase superfamily	0.17	0.88	0.317567	FALSE	-0.7	0.336811	0.072	FALSE	0.19	0.317668	1	FALSE	-0.92	0.338905	0.024	TRUE
650473857	SiRe_1968	Phosphoribosylaminoimidazole carboxylase	1.1	0.028	0.343449	TRUE	-1.2	0.37532	0.0039	TRUE	0.39	0.342298	1	FALSE	-0.87	0.379724	0.056	FALSE
650473858	SiRe_1969	conserved hypothetical protein	0.067	0.96	0.342037	FALSE	-0.66	0.421016	0.19	FALSE	0.059	0.34218	1	FALSE	0.062	0.448182	0.93	FALSE
650473859	SiRe_1970	phosphatidate cytidylyltransferase	-0.17	0.95	0.589207	FALSE	-0.56	0.703112	0.49	FALSE	-0.38	0.587943	1	FALSE	-2	0.697618	0.017	TRUE
650473860	SiRe_1971	conserved hypothetical protein	-0.052	0.95	0.235744	FALSE	0.69	0.242235	0.011	TRUE	-0.019	0.236096	1	FALSE	1.1	0.25247	0.0001	TRUE
650473862	SiRe_1972	conserved hypothetical protein	-0.41	0.86	0.620045	FALSE	-1.5	0.735045	0.08	FALSE	-0.23	0.621626	NA		-2.4	0.734776	0.0061	TRUE
650473863	SiRe_1973	FAD dependent oxidoreductase	0.051	0.97	0.429616	FALSE	0.017	0.515754	0.99	FALSE	-0.28	0.428768	1	FALSE	-1	0.514359	0.1	FALSE
650473864	SiRe_1974	conserved hypothetical protein	0.14	0.93	0.39004	FALSE	-0.66	0.40887	0.17	FALSE	-0.075	0.386423	1	FALSE	-0.62	0.416964	0.24	FALSE
650473865	SiRe_1975	molybdenum cofactor synthesis domain protein	0.54	0.24	0.249417	FALSE	-0.83	0.32925	0.025	TRUE	-0.13	0.245581	1	FALSE	-0.57	0.340989	0.17	FALSE
650473866	SiRe_1976	4Fe-4S ferredoxin, iron-sulfur binding domain	0.19	0.79	0.208392	FALSE	-1.4	0.237907	1.2e-08	TRUE	0.051	0.208172	1	FALSE	-0.83	0.242718	0.0033	TRUE
650473867	SiRe_1977	DEAD/DEAH box helicase domain protein	-0.53	0.035	0.170669	TRUE	-1.8	0.200915	5.6e-18	TRUE	-0.046	0.172142	1	FALSE	-0.87	0.206658	0.0003	TRUE
650473868	SiRe_1978	hypothetical protein	0.29	0.84	0.385702	FALSE	-0.93	0.602456	0.17	FALSE	-0.27	0.380461	1	FALSE	-1.1	0.617644	0.16	FALSE
650473869	SiRe_1979	exsB protein	-0.23	0.84	0.303223	FALSE	-2.8	0.372938	6.4e-13	TRUE	-0.0028	0.30355	1	FALSE	-1.9	0.378604	1.3e-05	TRUE
650473870	SiRe_1980	conserved hypothetical protein	-0.89	0.26	0.417588	FALSE	-0.95	0.424831	0.049	TRUE	-0.6	0.417828	0.98	FALSE	-0.94	0.425814	0.069	FALSE
650473871	SiRe_1981	conserved hypothetical protein	-0.98	0.0083	0.273494	TRUE	-1.5	0.322517	1.2e-05	TRUE	-0.74	0.27468	0.28	FALSE	-0.54	0.334623	0.19	FALSE
650473872	SiRe_1982	conserved hypothetical protein	0.41	0.83	0.519638	FALSE	0.38	0.688352	0.73	FALSE	0.0056	0.51535	NA		-1.3	0.6717	0.13	FALSE
650473873	SiRe_1983	conserved hypothetical protein	1.1	0.085	0.420059	FALSE	3.1	0.401888	4.9e-13	TRUE	0.33	0.409889	1	FALSE	1.1	0.395991	0.022	TRUE
650473874	SiRe_1984	conserved hypothetical protein	-0.39	0.91	0.846964	FALSE	0.82	0.907503	0.47	FALSE	1.4	0.889085	NA		-0.98	0.894341	0.44	FALSE
650473875	SiRe_1985	conserved hypothetical protein	0.43	NA	0.816082		-0.59	0.888764	0.63	FALSE	2.1	0.88943	NA		-0.4	0.909888	0.78	FALSE
650473876	SiRe_1986	conserved hypothetical protein	-0.34	0.81	0.418684	FALSE	-1.5	0.431249	0.0014	TRUE	-1.3	0.418593	0.13	FALSE	-0.43	0.434201	0.45	FALSE
650473877	SiRe_1987	peptidase M24	0.12	0.89	0.226736	FALSE	0.21	0.245881	0.5	FALSE	-0.058	0.226075	1	FALSE	0.35	0.252484	0.27	FALSE
650473878	SiRe_1988	histone deacetylase superfamily	0.68	0.56	0.469107	FALSE	-0.5	0.490806	0.41	FALSE	0.24	0.46786	1	FALSE	-1.3	0.49121	0.028	TRUE
650473879	SiRe_1989	IS200/IS605 family OrfB-related protein	0.0069	1	0.447914	FALSE	3.4	0.444923	8.5e-13	TRUE	0.27	0.448581	1	FALSE	1.3	0.443821	0.011	TRUE
650473880	SiRe_1990	glutamine amidotransferase	-0.13	0.94	0.375575	FALSE	-1.1	0.403677	0.017	TRUE	0.27	0.378184	1	FALSE	-0.81	0.409109	0.11	FALSE
650473881	SiRe_1991	beta-lactamase domain protein	0.48	0.52	0.30757	FALSE	-1.7	0.409742	0.00011	TRUE	0.56	0.30825	0.75	FALSE	-1.2	0.421104	0.015	TRUE
650473882	SiRe_1992	ribokinase	0.39	0.35	0.201398	FALSE	-1.4	0.26896	1.7e-06	TRUE	0.49	0.20197	0.41	FALSE	-0.94	0.277487	0.0038	TRUE
650473883	SiRe_1993	phosphomethylpyrimidine kinase	0.32	0.65	0.257668	FALSE	-1.5	0.277719	5.7e-07	TRUE	0.34	0.257716	1	FALSE	-0.47	0.28251	0.18	FALSE
650473884	SiRe_1994	CRISPR-associated protein Cas4	0.34	0.79	0.390289	FALSE	-0.82	0.413986	0.085	FALSE	0.36	0.390333	1	FALSE	-1.1	0.415596	0.023	TRUE
650473885	SiRe_1995	glycosyl transferase family 2	0.64	0.6	0.473422	FALSE	-0.9	0.482126	0.11	FALSE	0.11	0.473208	1	FALSE	-1.2	0.482711	0.036	TRUE
650473886	SiRe_1996	conserved hypothetical protein	0.081	0.93	0.231378	FALSE	3.2	0.264705	1.3e-30	TRUE	-0.42	0.230337	0.75	FALSE	1.3	0.252157	7.1e-06	TRUE
650473887	SiRe_1997	Predicted hydrolase of the metallo-beta-lactamase superfamily	0.35	0.53	0.233993	FALSE	1.7	0.242432	9.1e-12	TRUE	-0.15	0.233509	1	FALSE	0.76	0.242231	0.0076	TRUE
650473888	SiRe_1998	conserved hypothetical protein	0.62	0.036	0.201366	TRUE	-0.14	0.222043	0.61	FALSE	-0.27	0.195349	1	FALSE	-0.18	0.227602	0.57	FALSE
650473889	SiRe_1999	putative ABC transporter ATP-binding protein	0.012	0.99	0.268255	FALSE	0.019	0.296912	0.96	FALSE	0.35	0.2735	1	FALSE	-0.076	0.30529	0.87	FALSE
650473890	SiRe_2000	hypothetical protein	0.42	NA	1.14098		1.9	1.15959	0.15	FALSE	0.25	1.13902	NA		-0.63	1.14331	0.75	FALSE
650473891	SiRe_2001	conserved hypothetical protein	0.78	0.35	0.40455	FALSE	0.23	0.435123	0.7	FALSE	0.076	0.404038	1	FALSE	-0.61	0.435543	0.27	FALSE
650473892	SiRe_2002	putative transcriptional regulator, GntR family	0.28	0.77	0.304655	FALSE	-1.1	0.35679	0.0064	TRUE	0.045	0.304176	1	FALSE	-1	0.361878	0.016	TRUE
650473893	SiRe_2003	ornithine cyclodeaminase/mu-crystallin	-0.064	0.95	0.263448	FALSE	-0.8	0.347017	0.04	TRUE	-0.24	0.262817	1	FALSE	-1	0.352936	0.014	TRUE
650473894	SiRe_2004	conserved hypothetical protein	0.77	0.54	0.523977	FALSE	1	0.554377	0.13	FALSE	-0.049	0.523541	1	FALSE	-1.9	0.546892	0.0027	TRUE
650473895	SiRe_2005	glycosyl transferase family 2	-0.15	0.87	0.2417	FALSE	-0.73	0.31542	0.043	TRUE	0.44	0.247424	0.76	FALSE	-0.34	0.329592	0.43	FALSE
650473896	SiRe_2006	RNA-binding protein, containing PUA domain	0.23	0.79	0.267732	FALSE	-1.5	0.370563	0.00029	TRUE	0.17	0.267483	1	FALSE	-0.53	0.39028	0.27	FALSE
650473897	SiRe_2007	Carbon-monoxide dehydrogenase (acceptor)	-0.11	0.88	0.185231	FALSE	-0.35	0.203632	0.14	FALSE	0.017	0.185593	1	FALSE	-0.26	0.20733	0.32	FALSE
650473898	SiRe_2008	peptidase M48 Ste24p	-0.38	0.7	0.336527	FALSE	1.8	0.35628	2.3e-06	TRUE	0.0068	0.340873	1	FALSE	0.63	0.352589	0.15	FALSE
650473899	SiRe_2009	Alcohol dehydrogenase GroES domain protein	0.2	0.85	0.282317	FALSE	0.027	0.303149	0.95	FALSE	-0.15	0.281898	1	FALSE	-0.28	0.305566	0.49	FALSE
650473900	SiRe_2010	cobalamin-5'-phosphate synthase (EC 2.7.8.26)	-0.27	0.87	0.454825	FALSE	0.99	0.477398	0.07	FALSE	0.14	0.46074	1	FALSE	-0.32	0.472976	0.63	FALSE
650473901	SiRe_2011	adenosylcobyric acid synthase (glutamine-hydrolysing) (EC 6.3.5.10)	0.18	0.93	0.532348	FALSE	-0.11	0.565298	0.87	FALSE	0.27	0.532806	1	FALSE	-0.92	0.56593	0.19	FALSE
650473902	SiRe_2012	GMP synthase domain protein	-0.13	NA	0.564332		-1.9	0.585875	NA		0.13	0.564554	NA		-2.4	0.586283	NA
650473903	SiRe_2013	peptidase M48 Ste24p	-0.077	0.96	0.360321	FALSE	1.7	0.360148	1.1e-05	TRUE	-0.069	0.360326	1	FALSE	0.92	0.360163	0.033	TRUE
650473904	SiRe_2014	putative signal-transduction protein with CBS domains	0.5	0.6	0.366169	FALSE	2.6	0.359044	3.8e-12	TRUE	0.35	0.364928	1	FALSE	1.6	0.358184	0.00013	TRUE
650473905	SiRe_2015	conserved hypothetical protein	-0.031	0.97	0.214701	FALSE	0.36	0.224402	0.17	FALSE	-0.063	0.214623	1	FALSE	0.69	0.232064	0.012	TRUE
650473906	SiRe_2016	Fructose-bisphosphate aldolase	0.22	0.87	0.371451	FALSE	-0.44	0.382481	0.34	FALSE	0.095	0.371373	1	FALSE	-0.59	0.383843	0.22	FALSE
650473907	SiRe_2017	glycosyl transferase family protein	0.091	0.95	0.3254	FALSE	-0.53	0.336467	0.18	FALSE	0.15	0.325543	1	FALSE	-0.036	0.340032	0.94	FALSE
650473908	SiRe_2018	amino acid/polyamine/organocation transporter, APC superfamily (TC 2.A.3)	-0.35	0.63	0.278086	FALSE	-2.4	0.321488	8e-13	TRUE	0.21	0.278714	1	FALSE	-0.88	0.329614	0.024	TRUE
650473909	SiRe_2019	Nucleotidyl transferase	0.64	0.15	0.263357	FALSE	0.3	0.279093	0.38	FALSE	0.065	0.261173	1	FALSE	0.38	0.284687	0.3	FALSE
650473910	SiRe_2020	ATPase BadF/BadG/BcrA/BcrD type	0.47	0.34	0.240671	FALSE	1.1	0.243752	1.5e-05	TRUE	0.28	0.240178	1	FALSE	0.54	0.244658	0.067	FALSE
650473911	SiRe_2021	Gamma-glutamyltransferase	0.15	0.89	0.294263	FALSE	-0.7	0.296836	0.037	TRUE	-0.09	0.294153	1	FALSE	0.33	0.298281	0.4	FALSE
650473912	SiRe_2022	conserved hypothetical protein	0.36	0.66	0.294913	FALSE	-2.9	0.465398	1.4e-08	TRUE	0.068	0.292526	1	FALSE	-2.1	0.476048	0.00014	TRUE
650473913	SiRe_2023	MazG nucleotide pyrophosphohydrolase	0.63	0.61	0.476034	FALSE	-2.8	0.730411	0.0016	TRUE	-0.17	0.463828	NA		-2.2	0.745817	0.018	TRUE
650473914	SiRe_2024	ATPase, unknown function	0.32	0.54	0.216116	FALSE	-1	0.230142	5.9e-05	TRUE	-0.31	0.215085	0.98	FALSE	-0.21	0.234526	0.5	FALSE
650473915	SiRe_2025	cytochrome c oxidase assembly factor	0.32	0.71	0.294019	FALSE	1.3	0.296854	3.5e-05	TRUE	0.086	0.293582	1	FALSE	0.78	0.297767	0.028	TRUE
650473916	SiRe_2026	conserved hypothetical protein	-1.9	0.0085	0.520688	TRUE	0.062	0.540428	0.92	FALSE	-0.55	0.541884	NA		-0.086	0.551013	0.92	FALSE
650473917	SiRe_2027	aminotransferase class-III	-0.18	0.95	0.612886	FALSE	2	0.61257	0.0026	TRUE	1.3	0.613896	0.56	FALSE	0.56	0.612452	0.5	FALSE
650473918	SiRe_2028	thiamine pyrophosphate protein TPP binding domain protein	0.077	0.97	0.541758	FALSE	1.7	0.54794	0.0049	TRUE	0.082	0.541846	1	FALSE	-0.33	0.544305	0.66	FALSE
650473919	SiRe_2029	aldo/keto reductase	0.062	0.94	0.193969	FALSE	-0.099	0.22122	0.73	FALSE	-0.2	0.192698	1	FALSE	-0.042	0.227763	0.9	FALSE
650473920	SiRe_2030	serine/threonine protein kinase with TPR repeats	0.35	0.8	0.411574	FALSE	0.67	0.429987	0.19	FALSE	0.11	0.41146	1	FALSE	-1.3	0.427224	0.009	TRUE
650473921	SiRe_2031	conserved hypothetical protein	0.18	0.93	0.484584	FALSE	2.7	0.484006	1.9e-07	TRUE	0.47	0.484728	1	FALSE	1.9	0.48403	0.00097	TRUE
650473922	SiRe_2032	endoribonuclease L-PSP	0.41	0.58	0.291344	FALSE	1.1	0.311668	0.00086	TRUE	-0.53	0.289468	0.75	FALSE	0.64	0.314583	0.096	FALSE
650473923	SiRe_2033	putative signal transduction protein with CBS domains	0.42	0.41	0.230795	FALSE	1.1	0.232737	1.9e-05	TRUE	0.26	0.230392	1	FALSE	0.76	0.234335	0.0056	TRUE
650473924	SiRe_2034	Alcohol dehydrogenase GroES domain protein	-0.23	0.67	0.194911	FALSE	0.52	0.205154	0.024	TRUE	-0.0012	0.196077	1	FALSE	0.77	0.211868	0.0019	TRUE
650473925	SiRe_2035	3-hydroxypropionyl-CoA synthetase (EC 6.2.1.36)	0.39	0.88	0.689066	FALSE	-0.97	0.690313	0.24	FALSE	1.4	0.689363	0.61	FALSE	-1.3	0.690403	0.12	FALSE
[truncated: 646 more rows]

## Sheet: ST5_VapBC_DEGs
Supplementary Table 5: Summary of S. islandicus VapBC toxin-antitoxin DEGs by condition and growth phase*
Locus tag	Enzyme name	ML Acid stress log2fc	ML Acid stress p-value	ES Acid stress log2fc	ES Acid stress p-value	ML Cold stress log2fc	ML Cold stress p-value	ES Cold stress log2fc	ES Cold stress p-value
SiRe_0373	VapC-type toxin							1.1	0.00023
SiRe_0374	VapB-type antitoxin			1.1	0.0083			1.1	0.016
SiRe_0402	VapC-type toxin			2.4	5.5e-09			1.1	0.017
SiRe_0403	VapB-type antitoxin			2.3	0.0076
SiRe_0605	VapB-type antitoxin							-3.3	0.016
SiRe_0606	VapC-type toxin							-1.9	0.041
SiRe_0698	VapC-type toxin			1.3	2e-08	1	0.0019	1.9	1.6e-13
SiRe_0699	VapB-type antitoxin			1.6	3.2e-09			1.1	0.00015
SiRe_0743	VapB-type antitoxin			1.8	0.00026			1.6	0.0026
SiRe_0744	VapC-type toxin			1.4	0.00036			1.6	0.00011
SiRe_0777	VapB-type antitoxin			2.4	0.0091
SiRe_0808	VapB-type antitoxin			2	2.9e-05			1.6	0.0024
SiRe_0809	VapC-type toxin			2	2.7e-06			1.9	7.8e-05
SiRe_2072	VapB-type antitoxin			2.2	2.9e-05
SiRe_2073	VapC-type toxin	1.2	0.0029	2.5	1.3e-15			1.5	5.3e-06
SiRe_2171	VapC-type toxin							1.7	7.1e-05
SiRe_2626	VapC-type toxin			1	0.023
SiRe_2627	VapB-type antitoxin			1.3	0.029
*ML, mid-logarithmic phase; ES, early stationary phase

## Sheet: ST6_Proteomics_SE
Supplementary Table 6: Summary of S. islandicus proteomic responses to tested environmental stresses with SE associated with Log2FC values.
Condition	Growth Phase	Log2FC	Log2FC SE	Locus tag	Annotation
Acid stress
	Mid-log	2.08	0.310556	SiRe_1208	ornithine carbamoyltransferase
		-3.01	0.325283	SiRe_2064	conserved hypothetical protein
		-2.29	0.313126	SiRe_0753	ketol-acid reductoisomerase
	Early stationary	2.98	0.605938	SiRe_2623	UDP-sulfoquinovose synthase, Agl3
		2.38	0.330358	SiRe_2451	AMP-dependent synthetase and ligase
		1.94	0.411645	SiRe_2246	mandelate racemase (MR) subfamily
		1.62	0.346309	SiRe_0032	aminotransferase class V
		1.17	0.207442	SiRe_2599	conserved hypothetical protein
		1.15	0.272566	SiRe_2391	conserved hypothetical protein
		-3.31	0.525842	SiRe_2464	formate dehydrogenase, alpha subunit
		-2.58	0.23199	SiRe_1684	thioredoxin/glutaredoxin-like protein
		-2.19	0.443746	SiRe_2601	heat shock protein (Hsp20)
		-2.11	0.283845	SiRe_1716	thermosome
		-2.01	0.299648	SiRe_1214	thermosome
		-1.81	0.301261	SiRe_1119	Deoxyhypusine synthase
		-1.7	0.348267	SiRe_1633	glutamine synthetase, type I
		-1.61	0.33357	SiRe_0989	CoA-binding domain protein
		-1.59	0.267922	SiRe_2064	conserved hypothetical protein
		-1.57	0.384149	SiRe_1066	extracellular solute-binding protein family 1
Cold stress
	Mid-log	1.22	0.238817	SiRe_1444	A-type ATPase subunit, AtpI
		-2.83	0.561752	SiRe_1371	arginosuccinate lyase
		-2.19	0.19562	SiRe_0753	ketol-acid reductoisomerase
		-1.44	0.20637	SiRe_0511	glycerol kinase
		-1.29	0.217779	SiRe_2202	beta-glucosidase
		-1.08	0.210167	SiRe_0643	amidohydrolase
	Early stationary	1.85	0.193098	SiRe_0099	short-chain dehydrogenase/reductase SDR
		-1.17	0.225937	SiRe_2037	oxidoreductase molybdopterin binding protein
*
